# Supplementary material for: Long Noncoding RNA SBF2-AS1 Is Critical for Tumorigenesis of Early-Stage Lung Adenocarcinoma
Source: Mol Ther Nucleic Acids. 2019 Apr 13;16:543–53. doi: 10.1016/j.omtn.2019.04.004 (PMC6506611; doi:10.1016/j.omtn.2019.04.004)
Supplement: Document S2. Tables S1–S6 [file mmc2.xls]

## Sheet: Table S1
Supplementary Table1. Primers and siRNA sequences
siRNA sequcnee	Sense 5'-3'	Antisense 5'-3'
SBF2-AS1(204)	CAGAAGGAGUCUACUGCUAAG	UAGCAGUAGACUCCUUCUGGG
SBF2-AS1(1021)	GCAAGCCUGCAUGGUACAUTT	AUGUACCAUGCAGGCUUGCTT
PCR primers
Gene	Forward 5'-3'	Reserve 5'-3'
CDC7	GAGGCGTCTTTGGGGATTCAG	GGTCCTACTTGTAACTGTGCTG
CDC25A	GTGAAGGCGCTATTTGGCG	TGGTTGCTCATAATCACTGCC
MAD2L1	GTGGCCGAGTTTTTCTCATTTG	AGGTGAGTCCATATTTCTGCACT
PTTG1	ACCCGTGTGGTTGCTAAGG	ACGTGGTGTTGAAACTTGAGAT
CDK1	CTAGAAAGTGAAGAGGAAGGGGTT	CCATGTACTGACCAGGAGGGAT
CDC6	CCAGGCACAGGCTACAATCAG	AACAGGTTACGGTTTGGACATT
CHEK1	ATATGAAGCGTGCCGTAGACT	TGCCTATGTCTGGCTCTATTCTG
SBF2AS1	CACGACCCAGAAGGAGTCTAC	CCCGGTACCTTCCTGTCATA
B-Actin	GAAATCGTGCGTGACATTAA	AAGGAAGGCTGGAAGAGTG

## Sheet: Table S2
Supplementary Table 2. Differentially expressed genes after SBF2-AS1 knockdown
AccID	GeneType	FoldChange	Log2FC	P-Value	FDR	Style	KeggID	Description
ABCA1	mRNA	2.04636	1.03306	1.15113e-09	4.87615e-08	up	hsa:19	ABCA1 protein
ABCA3	mRNA	2.01149	1.00827	1.2687e-09	5.34009e-08	up	hsa:21	ATP-binding cassette, sub-family A (ABC1), member 3
ABCF2P1	ncRNA	0.41863	-1.25625	0.00115456	0.0104912	down		ATP-binding cassette, sub-family F (GCN20), member 2 pseudogene 1
ABCG2	mRNA	0.499765	-1.00068	6.37059e-09	2.40668e-07	down	hsa:9429	ATP-binding cassette, sub-family G (WHITE), member 2, isoform CRA_a
ABHD10	mRNA	0.355952	-1.49024	4.74332e-12	3.01708e-10	down	hsa:55347	Mycophenolic acid acyl-glucuronide esterase, mitochondrial
ABLIM3	mRNA	4.19932	2.07016	2.13248e-23	6.53162e-21	up	hsa:22885	Actin-binding LIM protein 3
ACHE	mRNA	6.02953	2.59205	1.25801e-06	3.01757e-05	up	hsa:43	Acetylcholinesterase (Yt blood group), isoform CRA_a
ACOX2	mRNA	0.460054	-1.12012	3.07271e-05	0.000490182	down	hsa:8309	cDNA FLJ58373, highly similar to Acyl-coenzyme A oxidase 2, peroxisomal (EC 1.17.99.3)
ACTL6A	mRNA	0.449315	-1.1542	5.68984e-08	1.79239e-06	down	hsa:86	Actin-like protein 6A
ADAM19	mRNA	3.20649	1.681	9.1757e-18	1.31424e-15	up	hsa:8728	cDNA FLJ34145 fis, clone FCBBF3011867, highly similar to ADAM 19 (EC 3.4.24.-)
ADAMTS7	mRNA	2.57225	1.36303	1.42727e-06	3.37878e-05	up	hsa:11173	cDNA FLJ58168, highly similar to ADAMTS-7 (EC 3.4.24.-) (Adisintegrin and metalloproteinase with thrombospondin motifs 7)
ADC	mRNA	3.05347	1.61045	0.00182382	0.0152757	up	hsa:113451	Arginine decarboxylase, isoform CRA_l
ADCY1	mRNA	2.03949	1.02821	5.67304e-06	0.000113398	up	hsa:107	Adenylate cyclase type 1
ADH6	mRNA	0.0396639	-4.65603	4.89887e-08	1.55553e-06	down	hsa:130	Alcohol dehydrogenase 6 (Class V), isoform CRA_a
ADM	mRNA	2.12571	1.08794	2.58602e-11	1.44218e-09	up	hsa:133	ADM
ADORA2A	mRNA	2.67337	1.41866	0.000773818	0.00758167	up	hsa:135	Adenosine receptor A2a
AFAP1L1	mRNA	2.11504	1.08069	5.15146e-07	1.36202e-05	up	hsa:134265	Actin filament-associated protein 1-like 1
AGRN	mRNA	2.2069	1.14202	3.3211e-13	2.43984e-11	up	hsa:375790	Agrin
AHDC1	mRNA	2.7648	1.46717	3.55783e-14	3.1342e-12	up	hsa:27245	AT-hook DNA-binding motif-containing protein 1
AHNAK2	mRNA	2.91045	1.54124	6.60861e-10	2.88533e-08	up	hsa:113146	Protein AHNAK2
AKAP2	mRNA	2.51798	1.33227	1.02783e-13	8.56193e-12	up	hsa:11217	cDNA FLJ55665, highly similar to A-kinase anchor protein 2
AKAP5	mRNA	0.389628	-1.35983	0.00458526	0.0318631	down	hsa:9495	A-kinase anchor protein 5
AKR1B1P3	ncRNA	2.04467	1.03187	1.97264e-05	0.000332262	up		aldo-keto reductase family 1, member B1 pseudogene 3
ALDH1A1	mRNA	0.483869	-1.04731	2.04989e-10	9.90564e-09	down	hsa:216	cDNA FLJ51786, highly similar to Retinal dehydrogenase 1 (EC 1.2.1.36)
ALDH2	mRNA	0.246263	-2.02173	1.30975e-32	9.6577e-30	down	hsa:217	ALDH2
ALDOC	mRNA	3.33781	1.7389	1.44064e-15	1.55879e-13	up	hsa:230	Fructose-bisphosphate aldolase C
ALOX5	mRNA	2.789	1.47975	2.16812e-06	4.83914e-05	up	hsa:240	Arachidonate 5-lipoxygenase
ALOXE3	mRNA	2.85365	1.51281	1.82642e-07	5.23197e-06	up	hsa:59344	cDNA FLJ78029
ALPK3	mRNA	3.83627	1.9397	0.000720156	0.00713313	up	hsa:57538	cDNA FLJ56311, highly similar to Homo sapiens alpha-kinase 3 (ALPK3), mRNA
ALS2CL	mRNA	2.13604	1.09494	0.000186296	0.00230085	up	hsa:259173	ALS2 C-terminal like, isoform CRA_c
ALX1	mRNA	0.407574	-1.29487	1.78293e-05	0.000305213	down	hsa:8092	ALX homeobox protein 1
AMPD3	mRNA	3.7333	1.90045	1.24504e-19	2.29514e-17	up	hsa:272	cDNA FLJ55301, highly similar to AMP deaminase 3 (EC 3.5.4.6)
ANGPTL4	mRNA	4.27551	2.0961	2.44413e-36	2.43301e-33	up	hsa:51129	Angiopoietin-related protein 4
ANKRD2	mRNA	0.454979	-1.13613	0.000519403	0.00540101	down	hsa:26287	Ankyrin repeat domain-containing protein 2
ANKRD24	mRNA	2.55623	1.35402	8.21739e-05	0.00113218	up	hsa:170961	ankyrin repeat domain 24
ANKRD32	mRNA	0.376116	-1.41075	2.56664e-08	8.74987e-07	down	hsa:84250	Ankyrin repeat domain-containing protein 32
ANLN	mRNA	0.3895	-1.36031	1.5847e-16	1.87796e-14	down	hsa:54443	Anillin, actin binding protein (Scraps homolog, Drosophila), isoform CRA_e
ANPEP	mRNA	2.09974	1.07021	7.30607e-08	2.2447e-06	up	hsa:290	Alanyl (Membrane) aminopeptidase (Aminopeptidase N, aminopeptidase M, microsomal aminopeptidase, CD13, p150), isoform CRA_a
ANTXR2	mRNA	2.02944	1.02108	0.00352967	0.0257878	up	hsa:118429	ANTXR2 protein
AOC2	mRNA	2.0512	1.03647	0.000239152	0.00283748	up	hsa:314	Retina-specific copper amine oxidase
AOC3	mRNA	3.10497	1.63458	1.20287e-05	0.000216919	up	hsa:8639	Membrane primary amine oxidase
AOX1	mRNA	3.57742	1.83892	1.19545e-07	3.54699e-06	up	hsa:316	cDNA FLJ51005, highly similar to Aldehyde oxidase (EC 1.2.3.1)
APITD1	mRNA	0.177797	-2.4917	2.02609e-10	9.83842e-09	down	hsa:378708	Centromere protein S
APITD1-CORT	mRNA	0.226035	-2.14538	5.39473e-07	1.42068e-05	down	hsa:100526739	Protein APITD1-CORT
APOBEC3B	mRNA	0.23079	-2.11534	2.19105e-15	2.27196e-13	down	hsa:9582	DNA dC->dU-editing enzyme APOBEC-3B
APOH	mRNA	0.46844	-1.09406	0.000373877	0.00414219	down	hsa:350	Beta-2-glycoprotein I
APOL1	mRNA	8.08205	3.01472	8.23208e-57	2.04866e-53	up	hsa:8542	Apolipoprotein L, 1, isoform CRA_b
APOL2	mRNA	5.60124	2.48575	1.58709e-43	1.97484e-40	up	hsa:23780	Apolipoprotein L, 2, isoform CRA_a
APOL3	mRNA	3.78695	1.92103	0.00282058	0.0215649	up	hsa:80833	Apolipoprotein L, 3, isoform CRA_a
APPL1	mRNA	0.440612	-1.18242	3.69007e-10	1.68886e-08	down	hsa:26060	DCC-interacting protein 13-alpha
AREGB	mRNA	0.474934	-1.0742	4.57363e-07	1.22223e-05	down	hsa:374	Amphiregulin
ARHGAP11A	mRNA	0.330691	-1.59645	2.44951e-20	5.02756e-18	down	hsa:9824	Rho GTPase-activating protein 11A
ARHGAP11B	mRNA	0.39137	-1.3534	0.000992078	0.00927407	down	hsa:89839	Rho GTPase-activating protein 11B
ARHGAP31	mRNA	2.08499	1.06004	0.000481709	0.0050689	up	hsa:57514	cDNA FLJ61628, highly similar to Homo sapiens Cdc42 GTPase-activating protein (CDGAP), mRNA
ARHGAP42	mRNA	0.442521	-1.17618	1.53737e-08	5.45589e-07	down	hsa:143872	Rho GTPase-activating protein 42
ARHGEF39	mRNA	0.39966	-1.32315	1.80733e-08	6.29057e-07	down	hsa:84904	cDNA FLJ57465
ARHGEF4	mRNA	2.54348	1.3468	5.27795e-11	2.86318e-09	up	hsa:50649	Rho guanine nucleotide exchange factor 4 variant 1
ARID3A	mRNA	2.37992	1.25091	7.17115e-09	2.68871e-07	up	hsa:1820	AT-rich interactive domain-containing protein 3A
ARID3B	mRNA	2.77648	1.47326	3.53266e-10	1.62429e-08	up	hsa:10620	cDNA FLJ61335, highly similar to Homo sapiens AT rich interactive domain 3B (BRIGHT- like) (ARID3B), mRNA
ARID5A	mRNA	2.02779	1.01991	0.00135418	0.0119241	up	hsa:10865	cDNA FLJ54879, highly similar to Homo sapiens AT rich interactive domain 5A (MRF1-like) (ARID5A), transcript variant 1, mRNA
ARL4A	mRNA	0.499537	-1.00134	1.81339e-06	4.16412e-05	down	hsa:10124	ADP-ribosylation factor-like 4A, isoform CRA_a
ARMC2	mRNA	0.349525	-1.51653	0.00446111	0.0311199	down	hsa:84071	armadillo repeat containing 2
ARNTL2	mRNA	2.29795	1.20034	1.23665e-11	7.4382e-10	up	hsa:56938	Aryl hydrocarbon receptor nuclear translocator-like protein 2
ARVCF	mRNA	3.22355	1.68865	0.00027782	0.00322326	up	hsa:421	Armadillo repeat gene deletes in velocardiofacial syndrome, isoform CRA_b
ARX	mRNA	0.238402	-2.06853	2.39981e-05	0.000393233	down	hsa:170302	Homeobox protein ARX
ASB4	mRNA	0.249	-2.00578	1.21716e-09	5.134e-08	down	hsa:51666	Ankyrin repeat and SOCS box protein 4
ASF1B	mRNA	0.415778	-1.26612	2.22693e-09	9.12261e-08	down	hsa:55723	ASF1 anti-silencing function 1 homolog B (S. cerevisiae), isoform CRA_a
ASH2L	mRNA	0.458603	-1.12468	3.53463e-09	1.38253e-07	down	hsa:9070	cDNA FLJ57157, highly similar to Set1/Ash2 histone methyltransferase complex subunit ASH2
ASPM	mRNA	0.367901	-1.44261	5.67585e-17	7.19748e-15	down	hsa:259266	cDNA FLJ10518 fis, clone NT2RP2000814, highly similar to Abnormal spindle-like microcephaly-associated protein
ASRGL1	mRNA	0.453172	-1.14187	4.58776e-06	9.39688e-05	down	hsa:80150	Asparaginase like 1, isoform CRA_a
ATAD2	mRNA	0.316392	-1.66022	6.67644e-21	1.4769e-18	down	hsa:29028	ATPase family, AAA domain containing 2, isoform CRA_c
ATAD5	mRNA	0.360538	-1.47178	2.18493e-09	8.98756e-08	down	hsa:79915	ATPase family AAA domain-containing protein 5
ATG2A	mRNA	2.62367	1.39159	2.90916e-13	2.16923e-11	up	hsa:23130	ATG2A protein
ATP2A1	mRNA	2.16065	1.11146	0.00759832	0.0472875	up	hsa:487	cDNA FLJ35372 fis, clone SKMUS2001742, highly similar to Sarcoplasmic/endoplasmic reticulum calcium ATPase 1 (EC 3.6.3.8)
ATP5B	mRNA	0.461213	-1.11649	6.00739e-11	3.23246e-09	down	hsa:506	ATP synthase subunit beta, mitochondrial
ATP8B2	mRNA	2.20862	1.14314	1.26784e-10	6.43912e-09	up	hsa:57198	Phospholipid-transporting ATPase ID
AUNIP	mRNA	0.361208	-1.4691	7.24968e-05	0.00101838	down	hsa:79000	Aurora kinase A and ninein-interacting protein
AURKA	mRNA	0.325795	-1.61796	2.53682e-21	5.87273e-19	down	hsa:6790	Aurora kinase A
AURKB	mRNA	0.331148	-1.59445	5.73245e-19	9.59053e-17	down	hsa:9212	cDNA, FLJ95791, highly similar to Homo sapiens aurora kinase B (AURKB), mRNA
AXL	mRNA	2.8193	1.49534	1.88557e-21	4.41646e-19	up	hsa:558	Receptor protein-tyrosine kinase
AZU1	mRNA	3.17228	1.66552	0.00556258	0.0371304	up	hsa:566	Azurocidin
BAAT	mRNA	0.397441	-1.33119	0.0052284	0.0353334	down	hsa:570	Bile acid Coenzyme A: amino acid N-acyltransferase (Glycine N-choloyltransferase), isoform CRA_b
BAI1	mRNA	2.22781	1.15563	0.00333443	0.0245962	up	hsa:575	Brain-specific angiogenesis inhibitor 1
BAIAP3	mRNA	2.44371	1.28907	1.22228e-06	2.9354e-05	up	hsa:8938	BAI1-associated protein 3
BANK1	mRNA	0.326444	-1.61509	0.00601436	0.0393882	down	hsa:55024	B-cell scaffold protein with ankyrin repeats
BARD1	mRNA	0.44309	-1.17433	5.99341e-06	0.000119085	down	hsa:580	BRCA1-associated RING domain protein 1
BARX1	mRNA	2.14085	1.09818	6.99077e-06	0.000135637	up	hsa:56033	Homeobox protein BarH-like 1
BATF2	mRNA	7.95001	2.99096	2.14627e-29	1.25677e-26	up	hsa:116071	cDNA FLJ54822
BCAS1	mRNA	0.293222	-1.76994	1.55802e-06	3.63264e-05	down	hsa:8537	Breast carcinoma-amplified sequence 1
BCAS2	mRNA	0.48702	-1.03795	2.53957e-05	0.00041375	down	hsa:10286	cDNA, FLJ93631, Homo sapiens breast carcinoma amplified sequence 2 (BCAS2), mRNA
BCL2A1	mRNA	2.05384	1.03832	0.00108968	0.0100109	up	hsa:597	Bcl-2-related protein A1
BEAN1	mRNA	2.31916	1.21361	7.93027e-06	0.00015152	up	hsa:146227	Protein BEAN1
BEGAIN	mRNA	2.25958	1.17605	0.00102305	0.00949555	up	hsa:57596	Likely ortholog of rat brain-enriched guanylate kinase-associated protein, isoform CRA_a
BEX2	mRNA	2.49545	1.3193	0.000565741	0.00580884	up	hsa:84707	Protein BEX2
BEX4	mRNA	2.90944	1.54074	0.00337587	0.0248191	up	hsa:56271	Protein BEX4
BIRC5	mRNA	0.328293	-1.60695	1.10828e-10	5.67218e-09	down	hsa:332	Baculoviral IAP repeat-containing protein 5
BLM	mRNA	0.23271	-2.1034	1.92494e-17	2.60705e-15	down	hsa:641	cDNA, FLJ95010, highly similar to Homo sapiens Bloom syndrome (BLM), mRNA
BNC2	mRNA	2.03708	1.02651	1.98346e-05	0.000333802	up	hsa:54796	cDNA FLJ58607, highly similar to Zinc finger protein basonuclin-2
BRCA1	mRNA	0.303868	-1.71848	2.6076e-23	7.86586e-21	down	hsa:672	Breast cancer 1, early onset, isoform CRA_d
BRCA2	mRNA	0.301895	-1.72788	7.72554e-12	4.77664e-10	down	hsa:675	Truncated breast and ovarian cancer susceptibility protein 2
BRI3	mRNA	2.24125	1.1643	3.48513e-05	0.000544352	up	hsa:25798	Brain protein I3
BRIP1	mRNA	0.359278	-1.47683	1.07941e-10	5.53868e-09	down	hsa:83990	BRCA1 interacting protein C-terminal helicase 1, isoform CRA_a
BTN3A3	mRNA	2.23041	1.15731	0.000184219	0.00227944	up	hsa:10384	Butyrophilin subfamily 3 member A3
BUB1	mRNA	0.387033	-1.36947	6.55253e-15	6.43459e-13	down	hsa:699	BUB1 protein
BUB1B	mRNA	0.282445	-1.82396	1.72628e-22	4.58246e-20	down	hsa:701	Mitotic checkpoint serine/threonine-protein kinase BUB1 beta
BZW2	mRNA	0.340161	-1.55571	7.30681e-16	7.99292e-14	down	hsa:28969	Basic leucine zipper and W2 domain-containing protein 2
C10orf91	mRNA	0.274287	-1.86624	4.15415e-10	1.88824e-08	down	hsa:170393	chromosome 10 open reading frame 91
C11orf68	mRNA	2.02584	1.01852	1.10656e-05	0.000201377	up	hsa:83638	UPF0696 protein C11orf68
C11orf82	mRNA	0.295425	-1.75914	5.47746e-17	6.99044e-15	down	hsa:220042	cDNA FLJ61316
C11orf86	mRNA	4.61825	2.20735	3.87189e-10	1.76802e-08	up	hsa:254439	chromosome 11 open reading frame 86
C14orf80	mRNA	0.436973	-1.19438	1.56705e-05	0.000272686	down	hsa:283643	chromosome 14 open reading frame 80
C15orf48	mRNA	2.70361	1.43488	0.00298282	0.0225455	up	hsa:84419	Chromosome 15 open reading frame 48, isoform CRA_a
C16orf59	mRNA	0.470945	-1.08637	1.55746e-05	0.000271282	down	hsa:80178	chromosome 16 open reading frame 59
C16orf87	mRNA	0.467508	-1.09694	2.18262e-05	0.000363022	down	hsa:388272	UPF0547 protein C16orf87
C17orf67	mRNA	2.16683	1.11558	0.00708692	0.0448486	up	hsa:339210	Uncharacterized protein C17orf67
C18orf54	mRNA	0.344335	-1.53811	8.48567e-07	2.12505e-05	down	hsa:162681	Lung adenoma susceptibility protein 2
C19orf40	mRNA	0.459258	-1.12262	2.85016e-06	6.1411e-05	down	hsa:91442	Fanconi anemia-associated protein of 24 kDa
C19orf66	mRNA	3.45147	1.78721	1.37744e-23	4.28491e-21	up	hsa:55337	chromosome 19 open reading frame 66
C1D	mRNA	0.478124	-1.06454	0.000196555	0.00240222	down	hsa:10438	Nuclear nucleic acid-binding protein C1D
C1orf112	mRNA	0.321784	-1.63583	1.60149e-12	1.0628e-10	down	hsa:55732	chromosome 1 open reading frame 112
C1orf204	mRNA	2.04101	1.02929	0.00744753	0.0465535	up	hsa:284677	chromosome 1 open reading frame 204
C1R	mRNA	2.24671	1.16781	1.12659e-12	7.68127e-11	up	hsa:715	cDNA FLJ75066, highly similar to Homo sapiens complement component 1, r subcomponent (C1R), mRNA
C20orf27	mRNA	0.375301	-1.41388	4.01419e-06	8.35968e-05	down	hsa:54976	UPF0687 protein C20orf27
C3orf14	mRNA	0.347731	-1.52396	8.80642e-06	0.000166502	down	hsa:57415	chromosome 3 open reading frame 14
C3orf52	mRNA	2.3214	1.215	0.000214442	0.00258277	up	hsa:79669	TPA-induced transmembrane protein
C4orf21	mRNA	0.247448	-2.0148	3.24509e-09	1.27178e-07	down	hsa:55345	Protein ZGRF1
C5orf34	mRNA	0.345723	-1.53231	1.87771e-06	4.28707e-05	down	hsa:375444	chromosome 5 open reading frame 34
CA9	mRNA	2.88993	1.53103	2.851e-16	3.30003e-14	up	hsa:768	Truncated carbonic anhydrase 9
CACNA1B	mRNA	3.65423	1.86957	1.36014e-05	0.000241777	up	hsa:774	Calcium channel, voltage-dependent, L type, alpha 1B subunit, isoform CRA_a
CAMSAP3	mRNA	2.00176	1.00127	0.000676653	0.00674249	up	hsa:57662	KIAA1543 protein
CAPN12	mRNA	2.32599	1.21785	3.36735e-08	1.11178e-06	up	hsa:147968	Calpain-12
CAPS2	mRNA	0.385208	-1.37629	0.000446248	0.00475862	down	hsa:84698	Calcyphosine 2, isoform CRA_a
CASC5	mRNA	0.354011	-1.49813	1.64431e-11	9.71414e-10	down	hsa:57082	Protein CASC5
CASKIN1	mRNA	2.90435	1.53821	2.20732e-05	0.000366518	up	hsa:57524	Caskin-1
CBFA2T3	mRNA	3.34219	1.7408	0.000638337	0.006425	up	hsa:863	cDNA, FLJ95635, highly similar to Homo sapiens core-binding factor, runt domain, alpha subunit 2; translocated to, 3 (CBFA2T3), mRNA
CCBE1	mRNA	2.79297	1.4818	6.06379e-06	0.000120329	up	hsa:147372	Collagen and calcium-binding EGF domain-containing protein 1
CCDC111	mRNA	0.382711	-1.38567	3.36987e-07	9.22844e-06	down	hsa:201973	DNA-directed primase/polymerase protein
CCDC138	mRNA	0.492682	-1.02127	0.00099265	0.00927407	down	hsa:165055	coiled-coil domain containing 138
CCDC148	mRNA	0.121982	-3.03526	0.00709569	0.0448755	down	hsa:130940	coiled-coil domain containing 148
CCDC150	mRNA	0.357162	-1.48535	5.30686e-05	0.000779736	down	hsa:284992	coiled-coil domain containing 150
CCDC167	mRNA	0.433631	-1.20546	0.00584338	0.0385474	down	hsa:154467	Coiled-coil domain-containing protein 167
CCDC18	mRNA	0.439396	-1.18641	0.00044969	0.00478253	down	hsa:343099	coiled-coil domain containing 18
CCDC34	mRNA	0.283437	-1.8189	3.93501e-15	3.95667e-13	down	hsa:91057	coiled-coil domain containing 34
CCDC58	mRNA	0.232823	-2.1027	7.48545e-10	3.23973e-08	down	hsa:131076	Coiled-coil domain-containing protein 58
CCDC58P3	ncRNA	0.264284	-1.91984	0.00443507	0.0310034	down		coiled-coil domain containing 58 pseudogene 3
CCDC68	mRNA	0.464208	-1.10716	1.65723e-06	3.84094e-05	down	hsa:80323	coiled-coil domain containing 68
CCDC77	mRNA	0.379062	-1.39949	4.72054e-10	2.11669e-08	down	hsa:84318	Coiled-coil domain-containing protein 77
CCL5	mRNA	9.36593	3.22742	5.1778e-13	3.72147e-11	up	hsa:6352	C-C motif chemokine 5
CCNA2	mRNA	0.301134	-1.73152	6.00406e-19	9.87891e-17	down	hsa:890	Cyclin-A2
CCNB1	mRNA	0.293773	-1.76722	7.48082e-26	3.0395e-23	down	hsa:891	G2/mitotic-specific cyclin-B1
CCNB2	mRNA	0.24994	-2.00035	5.99597e-28	3.22632e-25	down	hsa:9133	G2/mitotic-specific cyclin-B2
CCND2	mRNA	37.0012	5.2095	0.00124271	0.0111246	up	hsa:894	G1/S-specific cyclin-D2
CCNE2	mRNA	0.209346	-2.25604	1.55302e-06	3.63264e-05	down	hsa:9134	Cyclin E2, isoform CRA_e
CD22	mRNA	4.44829	2.15325	9.7831e-07	2.40162e-05	up	hsa:933	B-cell receptor CD22
CD274	mRNA	3.50077	1.80767	0.000412143	0.00447402	up	hsa:29126	Programmed cell death 1 ligand 1
CD68	mRNA	2.97752	1.57411	1.09055e-14	1.01456e-12	up	hsa:968	cDNA FLJ53070, highly similar to Macrosialin
CD82	mRNA	2.19752	1.13588	1.37185e-05	0.000243642	up	hsa:3732	CD82 antigen
CDC25A	mRNA	0.332173	-1.58999	2.48519e-10	1.18651e-08	down	hsa:993	Cell division cycle 25A, isoform CRA_b
CDC25C	mRNA	0.344907	-1.53572	4.18712e-09	1.6124e-07	down	hsa:995	cDNA FLJ56262, highly similar to M-phase inducer phosphatase 3 (EC 3.1.3.48)
CDC37L1	mRNA	0.416165	-1.26477	3.54058e-07	9.61657e-06	down	hsa:55664	Hsp90 co-chaperone Cdc37-like 1
CDC45	mRNA	0.235191	-2.0881	2.29656e-20	4.76273e-18	down	hsa:8318	cDNA FLJ60977, highly similar to CDC45-related protein
CDC6	mRNA	0.407786	-1.29412	1.41231e-11	8.39333e-10	down	hsa:990	CDC6 cell division cycle 6 homolog (S. cerevisiae), isoform CRA_a
CDC7	mRNA	0.366986	-1.4462	6.18648e-08	1.93051e-06	down	hsa:8317	Cell division cycle 7-related protein kinase
CDCA3	mRNA	0.335426	-1.57593	3.53736e-15	3.57489e-13	down	hsa:83461	cDNA, FLJ93285, highly similar to Homo sapiens cell division cycle associated 3 (CDCA3), mRNA
CDCA5	mRNA	0.433137	-1.2071	5.33565e-12	3.38304e-10	down	hsa:113130	Cell division cycle associated 5, isoform CRA_a
CDCA8	mRNA	0.434541	-1.20244	3.96708e-10	1.80734e-08	down	hsa:55143	cDNA FLJ78084, highly similar to Homo sapiens cell division cycle associated 8, mRNA
CDCP1	mRNA	2.90087	1.53649	8.14645e-22	1.95407e-19	up	hsa:64866	CUB domain-containing protein 1
CDH3	mRNA	4.35128	2.12144	8.81964e-07	2.19214e-05	up	hsa:1001	cDNA FLJ50795, highly similar to Cadherin-3
CDH4	mRNA	3.19508	1.67585	6.16431e-14	5.22235e-12	up	hsa:1002	Cadherin-4
CDK1	mRNA	0.328253	-1.60712	5.22937e-18	7.65527e-16	down	hsa:983	Cell division cycle 2, G1 to S and G2 to M, isoform CRA_c
CDK17	mRNA	0.332409	-1.58897	1.53131e-14	1.40492e-12	down	hsa:5128	PCTAIRE protein kinase 2, isoform CRA_a
CDKN2C	mRNA	0.365395	-1.45247	2.7409e-06	5.93783e-05	down	hsa:1031	Cyclin-dependent kinase 4 inhibitor C
CDKN3	mRNA	0.216774	-2.20573	2.6969e-25	1.01307e-22	down	hsa:1033	cDNA FLJ52251, highly similar to Cyclin-dependent kinase inhibitor 3 (EC 3.1.3.48)
CENPA	mRNA	0.251072	-1.99383	1.80851e-18	2.70719e-16	down	hsa:1058	Histone H3-like centromeric protein A
CENPE	mRNA	0.299041	-1.74158	1.11122e-17	1.56903e-15	down	hsa:1062	Kinesin-like protein
CENPF	mRNA	0.321298	-1.63802	2.18243e-17	2.93581e-15	down	hsa:1063	Centromere protein F
CENPH	mRNA	0.320149	-1.64319	1.46368e-11	8.67272e-10	down	hsa:64946	cDNA FLJ41767 fis, clone IMR322006495, highly similar to Centromere protein H (Kinetochore protein CENP-H)
CENPI	mRNA	0.369713	-1.43552	8.45812e-09	3.13287e-07	down	hsa:2491	FSH primary response (LRPR1 homolog, rat) 1, isoform CRA_b
CENPK	mRNA	0.22468	-2.15406	8.21229e-19	1.31854e-16	down	hsa:64105	Centromere protein K
CENPL	mRNA	0.411741	-1.28019	3.38507e-05	0.000533597	down	hsa:91687	Centromere protein L
CENPM	mRNA	0.431829	-1.21147	3.13609e-05	0.000499891	down	hsa:79019	Centromere protein M
CENPN	mRNA	0.309925	-1.69001	3.6528e-17	4.75114e-15	down	hsa:55839	Chromosome 16 open reading frame 60, isoform CRA_b
CENPO	mRNA	0.404844	-1.30456	8.63769e-14	7.25602e-12	down	hsa:79172	Centromere protein O
CENPP	mRNA	0.485645	-1.04203	0.000104419	0.00139241	down	hsa:401541	Centromere protein P
CENPW	mRNA	0.288708	-1.79232	3.44202e-05	0.000540861	down	hsa:387103	Centromere protein W
CEP128	mRNA	0.2793	-1.84011	9.11369e-12	5.60014e-10	down	hsa:145508	Centrosomal protein of 128 kDa
CEP152	mRNA	0.480612	-1.05706	1.62201e-05	0.000280074	down	hsa:22995	cDNA FLJ54319, highly similar to Centrosomal protein of 152 kDa
CEP170P1	miscRNA	2.2522	1.17133	0.00200923	0.0164732	up	hsa:645455	Cep170-like protein
CEP55	mRNA	0.414436	-1.27078	5.24579e-13	3.75678e-11	down	hsa:55165	Centrosomal protein of 55 kDa
CEP78	mRNA	0.455343	-1.13497	5.87938e-08	1.84917e-06	down	hsa:84131	Centrosomal protein of 78 kDa
CEP85	mRNA	0.469267	-1.09152	9.959e-09	3.65145e-07	down	hsa:64793	Centrosomal protein of 85 kDa
CERS1	mRNA	2.94303	1.5573	5.00843e-07	1.3295e-05	up	hsa:10715	cDNA FLJ56956, highly similar to LAG1 longevity assurance homolog 1
CFB	mRNA	2.87062	1.52136	6.73646e-20	1.28958e-17	up	hsa:629	Complement factor B
CFL1	mRNA	0.475111	-1.07366	4.39929e-06	9.07622e-05	down	hsa:1072	Cofilin-1
CFL1P2	ncRNA	0.474761	-1.07473	0.00395828	0.0283473	down		cofilin 1 (non-muscle) pseudogene 2
CHAC2	mRNA	0.316685	-1.65888	1.20607e-07	3.56784e-06	down	hsa:494143	Putative glutathione-specific gamma-glutamylcyclotransferase 2
CHAF1A	mRNA	0.393449	-1.34575	1.21693e-12	8.25164e-11	down	hsa:10036	Chromatin assembly factor 1 subunit A
CHAF1B	mRNA	0.353113	-1.5018	1.34473e-11	8.01564e-10	down	hsa:8208	Chromatin assembly factor 1 subunit B
CHD5	mRNA	2.76805	1.46887	0.000103046	0.00137595	up	hsa:26038	cDNA FLJ34067 fis, clone FCBBF3001914, highly similar to Chromodomain helicase-DNA-binding protein 5 (EC 3.6.1.-)
CHEK1	mRNA	0.417449	-1.26033	3.09146e-10	1.43468e-08	down	hsa:1111	cDNA FLJ56409, highly similar to Serine/threonine-protein kinase Chk1 (EC 2.7.11.1)
CHP1	mRNA	0.46287	-1.11132	6.35872e-12	3.96852e-10	down	hsa:11261	Calcium binding protein P22, isoform CRA_a
CHPF	mRNA	2.18715	1.12905	2.73206e-10	1.28588e-08	up	hsa:79586	Chondroitin sulfate synthase 2
CHPF2	mRNA	2.49719	1.32031	8.16248e-15	7.85057e-13	up	hsa:54480	cDNA FLJ31769 fis, clone NT2RI2007956, highly similar to Chondroitin sulfate glucuronyltransferase (EC 2.4.1.226)
CHRNA5	mRNA	0.353827	-1.49888	1.32994e-13	1.06765e-11	down	hsa:1138	Neuronal acetylcholine receptor subunit alpha-5
CHRNB4	mRNA	2.96308	1.5671	0.00563756	0.0374877	up	hsa:1143	Neuronal acetylcholine receptor subunit beta-4
CHST2	mRNA	5.29614	2.40494	2.49438e-06	5.49343e-05	up	hsa:9435	Carbohydrate sulfotransferase 2
CILP2	mRNA	18.2886	4.19287	0.00630848	0.0408042	up	hsa:148113	Cartilage intermediate layer protein 2
CIT	mRNA	0.381115	-1.3917	4.64589e-14	4.02941e-12	down	hsa:11113	Citron Rho-interacting kinase
CKAP2	mRNA	0.499156	-1.00244	1.76334e-07	5.08052e-06	down	hsa:26586	Cytoskeleton-associated protein 2
CKAP2L	mRNA	0.256001	-1.96578	2.50368e-19	4.45051e-17	down	hsa:150468	Cytoskeleton-associated protein 2-like
CKMT1A	mRNA	0.22511	-2.1513	7.11417e-05	0.00100096	down	hsa:548596	Creatine kinase U-type, mitochondrial
CKS1B	mRNA	0.366723	-1.44724	7.66679e-08	2.34828e-06	down	hsa:1163	Cyclin-dependent kinases regulatory subunit 1
CKS1BP2	ncRNA	0.151038	-2.72702	2.31879e-09	9.40221e-08	down		CDC28 protein kinase regulatory subunit 1B pseudogene 2
CKS1BP3	ncRNA	0.329624	-1.60111	2.2585e-13	1.73608e-11	down		CDC28 protein kinase regulatory subunit 1B pseudogene 3
CKS1BP6	ncRNA	0.232536	-2.10447	0.00169805	0.0144306	down		CDC28 protein kinase regulatory subunit 1B pseudogene 6
CKS1BP7	ncRNA	0.330161	-1.59876	0.000183899	0.00227831	down		CDC28 protein kinase regulatory subunit 1B pseudogene 7
CKS2	mRNA	0.39489	-1.34048	0.00511948	0.0347388	down	hsa:1164	Cyclin-dependent kinases regulatory subunit 2
CLDN2	mRNA	0.31693	-1.65776	1.23476e-20	2.64331e-18	down	hsa:9075	Claudin-2
CLEC2B	mRNA	3.49149	1.80384	3.47052e-05	0.000543321	up	hsa:9976	C-type lectin domain family 2 member B
CLEC4E	mRNA	2.77917	1.47465	0.00010002	0.00134275	up	hsa:26253	C-type lectin domain family 4 member E
CLMP	mRNA	2.073	1.05172	0.000812173	0.00790301	up	hsa:79827	CXADR-like membrane protein
CLSPN	mRNA	0.258359	-1.95255	1.95893e-15	2.0419e-13	down	hsa:63967	Claspin
CMC2	mRNA	0.38112	-1.39168	1.25553e-13	1.01612e-11	down	hsa:56942	COX assembly mitochondrial protein 2 homolog
CMPK2	mRNA	22.6786	4.50326	1.15086e-17	1.60227e-15	up	hsa:129607	Mitochondrial cytidine monophosphate (UMP-CMP) kinase 2
CNOT7P1	ncRNA	0.305342	-1.7115	0.00544796	0.0364906	down		CCR4-NOT transcription complex, subunit 7 pseudogene 1
CNTD2	mRNA	13.9362	3.80077	0.00427189	0.0301592	up	hsa:79935	Cyclin N-terminal domain-containing protein 2
CNTLN	mRNA	0.462836	-1.11143	1.09499e-06	2.65856e-05	down	hsa:54875	Centlein
COL26A1	mRNA	0.479963	-1.059	0.00759166	0.0472763	down	hsa:136227	Collagen alpha-1(XXVI) chain
COL4A3	mRNA	2.14605	1.10168	0.00277103	0.0212677	up	hsa:1285	Collagen, type IV, alpha 3 (Goodpasture antigen), isoform CRA_d
COL5A1	mRNA	2.85811	1.51506	2.55756e-15	2.63827e-13	up	hsa:1289	Collagen, type V, alpha 1, isoform CRA_a
COL6A1	mRNA	2.25311	1.17192	2.82804e-10	1.32168e-08	up	hsa:1291	cDNA FLJ58994, highly similar to Collagen alpha-1(VI) chain
COL6A2	mRNA	2.43764	1.28548	6.5864e-11	3.49676e-09	up	hsa:1292	Collagen alpha-2(VI) chain
COL7A1	mRNA	2.99075	1.58051	0.000388434	0.00426724	up	hsa:1294	Collagen type VII alpha 1
COQ3	mRNA	0.470951	-1.08635	0.000216354	0.00260109	down	hsa:51805	Hexaprenyldihydroxybenzoate methyltransferase, mitochondrial
COQ5	mRNA	0.419723	-1.25249	3.59153e-06	7.59062e-05	down	hsa:84274	cDNA, FLJ96775
CORO2B	mRNA	6.03413	2.59315	4.44956e-08	1.42193e-06	up	hsa:10391	cDNA FLJ42721 fis, clone BRAMY4000229, highly similar to Coronin-2B
CPA4	mRNA	3.2257	1.68961	4.77747e-06	9.72543e-05	up	hsa:51200	Carboxypeptidase A4, isoform CRA_a
CPAMD8	mRNA	4.90489	2.29422	0.00010637	0.00141654	up	hsa:27151	C3 and PZP-like alpha-2-macroglobulin domain-containing protein 8
CPLX2	mRNA	0.384748	-1.37801	5.8148e-19	9.64723e-17	down	hsa:10814	cDNA FLJ52864, moderately similar to Complexin-2
CPM	mRNA	2.65794	1.41031	5.27444e-11	2.86318e-09	up	hsa:1368	Carboxypeptidase M
CPNE3	mRNA	0.499209	-1.00229	1.94404e-07	5.52914e-06	down	hsa:8895	Copine-3
CPS1	mRNA	0.460682	-1.11816	1.06279e-10	5.48648e-09	down	hsa:1373	Carbamoyl-phosphate synthetase 1, mitochondrial, isoform CRA_a
CREB3L2	mRNA	2.15993	1.11098	2.56812e-11	1.44025e-09	up	hsa:64764	Cyclic AMP-responsive element-binding protein 3-like protein 2
CREB3L3	mRNA	3.1702	1.66457	4.08092e-05	0.000624977	up	hsa:84699	Cyclic AMP-responsive element-binding protein 3-like protein 3
CREBRF	mRNA	2.00299	1.00215	1.32784e-05	0.000236669	up	hsa:153222	cDNA FLJ76882, highly similar to Homo sapiens adult retina protein, mRNA
CREG2	mRNA	2.99218	1.5812	0.000378686	0.00418615	up	hsa:200407	Putative uncharacterized protein CREG2
CRHR1-IT1	miscRNA	2.12359	1.0865	0.00409512	0.0291226	up	hsa:147081	Putative uncharacterized protein encoded by CRHR1-IT1
CRISPLD2	mRNA	6.14458	2.61931	1.416e-13	1.12315e-11	up	hsa:83716	Cysteine-rich secretory protein LCCL domain-containing 2
CRMP1	mRNA	2.43319	1.28285	6.80078e-06	0.000132612	up	hsa:1400	Collapsin response mediator protein 1, isoform CRA_d
CRY2	mRNA	2.10193	1.07172	1.31766e-06	3.15683e-05	up	hsa:1408	Photolyase-like cryptochrome 2
CRYM	mRNA	0.327417	-1.6108	4.25311e-05	0.000644899	down	hsa:1428	Ketimine reductase mu-crystallin
CSE1L	mRNA	0.489575	-1.0304	1.21369e-10	6.1799e-09	down	hsa:1434	cDNA FLJ54022, highly similar to Exportin-2
CSF2	mRNA	4.51362	2.17428	4.11847e-05	0.000629759	up	hsa:1437	Granulocyte-macrophage colony-stimulating factor
CSTB	mRNA	2.06531	1.04636	1.04293e-06	2.53835e-05	up	hsa:1476	Cystatin-B
CTDSP1	mRNA	0.47976	-1.05961	4.79002e-10	2.13362e-08	down	hsa:58190	CTD (Carboxy-terminal domain, RNA polymerase II, polypeptide A) small phosphatase 1, isoform CRA_b
CTH	mRNA	0.37672	-1.40843	3.85195e-06	8.08099e-05	down	hsa:1491	Cystathionine gamma-lyase
CTSD	mRNA	2.02614	1.01873	4.51693e-11	2.47734e-09	up	hsa:1509	Cathepsin D
CTSV	mRNA	0.461601	-1.11528	1.1734e-05	0.000212181	down	hsa:1515	Cathepsin L2, isoform CRA_a
CUTC	mRNA	0.492507	-1.02178	2.32042e-07	6.53426e-06	down	hsa:51076	cDNA FLJ56751, highly similar to Copper homeostasis protein cutC homolog
CX3CL1	mRNA	2.08319	1.05879	7.67734e-05	0.00106887	up	hsa:6376	Chemokine (C-X3-C motif) ligand 1 variant
CXCR4	mRNA	5.04613	2.33518	1.16102e-05	0.000210325	up	hsa:7852	C-X-C chemokine receptor type 4
CYGB	mRNA	2.68144	1.42301	0.000242666	0.00287745	up	hsa:114757	Cytoglobin
CYP1A1	mRNA	4.04714	2.0169	0.000247996	0.00292324	up	hsa:1543	Cytochrome P450 1A1
DACT2	mRNA	0.305896	-1.70889	0.00346266	0.0253683	down	hsa:168002	Dapper homolog 2
DAPK3	mRNA	2.38782	1.25569	2.23027e-10	1.07253e-08	up	hsa:1613	cDNA FLJ14684 fis, clone NT2RP2004933, highly similar to Death-associated protein kinase 3 (EC 2.7.11.1)
DBF4B	mRNA	0.447233	-1.1609	2.64486e-10	1.24778e-08	down	hsa:80174	cDNA FLJ43783 fis, clone TESTI2051806, highly similar to Homo sapiens Dbf4-related factor 1 (DRF1), transcript variant 1, mRNA
DCUN1D5	mRNA	0.454482	-1.13771	1.39065e-05	0.000246541	down	hsa:84259	DCN1-like protein 5
DDX58	mRNA	6.30139	2.65567	1.10359e-43	1.46475e-40	up	hsa:23586	cDNA FLJ13599 fis, clone PLACE1009925, highly similar to Probable ATP-dependent RNA helicase DDX58 (EC 3.6.1.-)
DDX60	mRNA	4.27308	2.09528	6.51302e-23	1.82631e-20	up	hsa:55601	Probable ATP-dependent RNA helicase DDX60
DDX60L	mRNA	3.96855	1.98861	1.46492e-25	5.83302e-23	up	hsa:91351	Probable ATP-dependent RNA helicase DDX60-like
DEK	mRNA	0.438055	-1.19082	3.07378e-12	1.98045e-10	down	hsa:7913	cDNA FLJ53031, highly similar to Protein DEK
DENND6A	mRNA	0.428484	-1.22269	6.41685e-08	1.99614e-06	down	hsa:201627	Protein DENND6A
DEPDC1	mRNA	0.198116	-2.33558	5.05975e-26	2.09864e-23	down	hsa:55635	cDNA FLJ61652, highly similar to Mus musculus DEP domain containing 1a (Depdc1a), mRNA
DEPDC1B	mRNA	0.310898	-1.68549	1.1447e-13	9.37853e-12	down	hsa:55789	cDNA FLJ55356, highly similar to Homo sapiens DEP domain containing 1B (DEPDC1B), mRNA
DEPDC7	mRNA	0.401208	-1.31758	7.03294e-05	0.000990933	down	hsa:91614	DEP domain-containing protein 7
DEPTOR	mRNA	0.43066	-1.21538	0.00177524	0.0149317	down	hsa:64798	DEP domain-containing mTOR-interacting protein
DET1	mRNA	0.460836	-1.11767	2.546e-06	5.59474e-05	down	hsa:55070	DET1 homolog
DFNB31	mRNA	2.64351	1.40245	0.000225878	0.00269928	up	hsa:25861	DFNB31 protein
DHFR	mRNA	0.292401	-1.77398	5.97692e-17	7.48393e-15	down	hsa:1719	Dihydrofolate reductase, isoform CRA_a
DHFRP1	ncRNA	0.231426	-2.11138	2.3388e-16	2.72299e-14	down		dihydrofolate reductase pseudogene 1
DHX33	mRNA	0.423703	-1.23887	3.61814e-13	2.64829e-11	down	hsa:56919	cDNA FLJ56443, highly similar to Putative ATP-dependent RNA helicase DHX33 (EC 3.6.1.-)
DHX58	mRNA	4.16443	2.05812	0.000327357	0.00369464	up	hsa:79132	Likely ortholog of mouse D11lgp2, isoform CRA_b
DIAPH3	mRNA	0.328882	-1.60436	2.09568e-13	1.61717e-11	down	hsa:81624	cDNA FLJ58109, highly similar to Protein diaphanous homolog 3
DIRAS1	mRNA	2.93676	1.55422	3.8508e-05	0.000596155	up	hsa:148252	GTP-binding protein Di-Ras1
DKK1	mRNA	0.371548	-1.42838	1.11764e-18	1.75205e-16	down	hsa:22943	Dickkopf-like protein 1
DKK3	mRNA	2.34813	1.23151	5.48561e-10	2.43236e-08	up	hsa:27122	cDNA FLJ35660 fis, clone SPLEN2017538, highly similar to Dickkopf-related protein 3
DLEU2	miscRNA	0.360199	-1.47313	0.000120197	0.00157642	down	hsa:8847	deleted in lymphocytic leukemia 2 (non-protein coding)
DLGAP5	mRNA	0.326688	-1.61401	6.38761e-17	7.88805e-15	down	hsa:9787	cDNA FLJ78771, highly similar to Homo sapiens discs, large homolog 7 (Drosophila), mRNA
DMC1	mRNA	0.0572527	-4.12651	1.09747e-05	0.000199905	down	hsa:11144	Meiotic recombination protein DMC1/LIM15 homolog
DNA2	mRNA	0.372156	-1.42602	1.06508e-10	5.48648e-09	down	hsa:1763	DNA replication ATP-dependent helicase/nuclease DNA2
DNAH11	mRNA	2.82576	1.49864	0.00677538	0.043262	up	hsa:8701	Dynein, axonemal, heavy polypeptide 11, isoform CRA_c
DNAH17	mRNA	3.09459	1.62975	3.92136e-09	1.52481e-07	up	hsa:8632	DNAH17 variant protein
DNAH17-AS1	miscRNA	2.03759	1.02687	0.00799057	0.0492673	up	hsa:100996295	DNAH17 antisense RNA 1
DNAJA1P3	ncRNA	2.38026	1.25112	0.00284694	0.0217247	up		DnaJ (Hsp40) homolog, subfamily A, member 1 pseudogene 3
DNAJB5	mRNA	2.29568	1.19892	0.000222177	0.00266305	up	hsa:25822	DnaJ homolog subfamily B member 5
DNAJC9	mRNA	0.489104	-1.03179	9.34607e-08	2.81074e-06	down	hsa:23234	DnaJ homolog subfamily C member 9
DNER	mRNA	3.44288	1.78362	0.000130475	0.00168568	up	hsa:92737	cDNA FLJ76207, highly similar to Homo sapiens delta-notch-like EGF repeat-containing transmembrane (DNER), mRNA
DNM3	mRNA	0.343541	-1.54144	3.07535e-06	6.5624e-05	down	hsa:26052	cDNA FLJ31717 fis, clone NT2RI2006640, highly similar to Dynamin-3 (EC 3.6.5.5)
DNMT1	mRNA	0.481608	-1.05407	8.68379e-11	4.5258e-09	down	hsa:1786	cDNA FLJ16293 fis, clone OCBBF2021518, highly similar to DNA (cytosine-5)-methyltransferase 1 (EC 2.1.1.37)
DONSON	mRNA	0.473349	-1.07902	2.68978e-06	5.83978e-05	down	hsa:29980	Protein downstream neighbor of Son
DPEP1	mRNA	0.250863	-1.99503	0.00743486	0.0464889	down	hsa:1800	Dipeptidase 1
DPF1	mRNA	2.06162	1.04378	0.00505141	0.0342886	up	hsa:8193	Zinc finger protein neuro-d4
DSCC1	mRNA	0.275147	-1.86173	6.58662e-12	4.09791e-10	down	hsa:79075	Sister chromatid cohesion protein DCC1
DSN1	mRNA	0.296074	-1.75597	7.71187e-11	4.04041e-09	down	hsa:79980	cDNA FLJ77685
DTL	mRNA	0.269773	-1.89018	2.20375e-22	5.69798e-20	down	hsa:51514	Denticleless protein homolog
DTWD2	mRNA	0.480696	-1.0568	0.00535528	0.0360441	down	hsa:285605	DTW domain containing 2
DTX3L	mRNA	2.86062	1.51633	3.37901e-15	3.43228e-13	up	hsa:151636	E3 ubiquitin-protein ligase DTX3L
DTYMK	mRNA	0.447972	-1.15852	1.92475e-05	0.0003253	down	hsa:1841	Deoxythymidylate kinase (Thymidylate kinase), isoform CRA_a
DUSP5	mRNA	2.28603	1.19285	4.7907e-14	4.12892e-12	up	hsa:1847	Dual specificity protein phosphatase 5
DUT	mRNA	0.490319	-1.02821	1.55229e-07	4.53145e-06	down	hsa:1854	Deoxyuridine 5'-triphosphate nucleotidohydrolase, mitochondrial
DYSF	mRNA	3.69952	1.88734	5.89206e-05	0.000850653	up	hsa:8291	cDNA FLJ55344, highly similar to Dysferlin
E2F1	mRNA	0.32334	-1.62888	6.89828e-16	7.62989e-14	down	hsa:1869	Transcription factor E2F1
E2F2	mRNA	0.477645	-1.06599	1.04741e-05	0.000192904	down	hsa:1870	Transcription factor E2F2
E2F7	mRNA	0.357328	-1.48468	1.46011e-10	7.28556e-09	down	hsa:144455	Transcription factor E2F7
E2F8	mRNA	0.30739	-1.70186	7.54739e-09	2.81916e-07	down	hsa:79733	Transcription factor E2F8
EBI3	mRNA	3.82403	1.93509	8.91979e-12	5.49796e-10	up	hsa:10148	Interleukin-27 subunit beta
ECT2	mRNA	0.406733	-1.29785	2.4584e-13	1.88247e-11	down	hsa:1894	Protein ECT2
EFCAB11	mRNA	0.29798	-1.74671	9.29488e-08	2.79957e-06	down	hsa:90141	EF-hand calcium-binding domain-containing protein 11
EFHD2	mRNA	2.12356	1.08648	4.54212e-05	0.000684033	up	hsa:79180	EF-hand domain family, member D2, isoform CRA_a
EFNA5	mRNA	2.45579	1.29619	2.74902e-07	7.62259e-06	up	hsa:1946	Ephrin-A5
EFNB1	mRNA	2.49033	1.31633	2.74343e-10	1.28818e-08	up	hsa:1947	Ephrin-B1
EFNB3	mRNA	2.66506	1.41417	1.68791e-06	3.90298e-05	up	hsa:1949	Ephrin-B3
EFR3B	mRNA	2.48635	1.31403	6.76648e-06	0.000132072	up	hsa:22979	EFR3 homolog B (S. cerevisiae)
EGLN3	mRNA	2.60101	1.37907	8.58719e-07	2.14507e-05	up	hsa:112399	Egl nine-like protein 3 isoform
EHD1	mRNA	2.80482	1.48791	3.4935e-14	3.0912e-12	up	hsa:10938	EH-domain containing 1, isoform CRA_a
EIF2AK2	mRNA	2.1183	1.08291	1.32775e-09	5.57681e-08	up	hsa:5610	EIF2AK2 protein
EIF3J	mRNA	0.47128	-1.08534	1.84909e-07	5.27414e-06	down	hsa:8669	Eukaryotic translation initiation factor 3 subunit J
EME1	mRNA	0.358381	-1.48043	1.84042e-11	1.07451e-09	down	hsa:146956	Crossover junction endonuclease EME1
EMP2	mRNA	0.453947	-1.1394	1.90643e-08	6.60088e-07	down	hsa:2013	Epithelial membrane protein 2
EMR1	mRNA	2.39802	1.26185	0.000632888	0.00637983	up	hsa:2015	cDNA FLJ75356, highly similar to Homo sapiens egf-like module containing, mucin-like, hormone receptor-like 1 (EMR1), mRNA
ENO1P4	ncRNA	0.200224	-2.32031	0.000419238	0.00453374	down		enolase 1, (alpha) pseudogene 4
ENO2	mRNA	3.13926	1.65043	2.31718e-19	4.1561e-17	up	hsa:2026	cDNA FLJ77877, highly similar to Human ENO2 neuron specific (gamma) enolase
ENOX2	mRNA	0.497764	-1.00646	1.71741e-05	0.000294833	down	hsa:10495	ENOX2 protein
EPC2	mRNA	0.426078	-1.23081	1.36937e-06	3.26892e-05	down	hsa:26122	Enhancer of polycomb homolog 2
EPHB2	mRNA	2.25114	1.17066	8.04293e-13	5.63826e-11	up	hsa:2048	Receptor protein-tyrosine kinase
EPPK1	mRNA	4.37925	2.13069	0.000936805	0.00885185	up	hsa:83481	Epiplakin
EPS8L3	mRNA	0.442301	-1.1769	0.00540246	0.0363002	down	hsa:79574	Epidermal growth factor receptor kinase substrate 8-like protein 3
ERAP2	mRNA	2.06498	1.04613	0.000902807	0.00857947	up	hsa:64167	cDNA, FLJ93308, highly similar to Homo sapiens leukocyte-derived arginine aminopeptidase (LRAP), mRNA
ERCC6L	mRNA	0.301205	-1.73118	9.14365e-10	3.93177e-08	down	hsa:54821	DNA excision repair protein ERCC-6-like
ESCO2	mRNA	0.22015	-2.18344	9.6454e-20	1.81161e-17	down	hsa:157570	N-acetyltransferase ESCO2
ETS1	mRNA	2.09806	1.06906	2.03138e-10	9.8401e-09	up	hsa:2113	cDNA FLJ75737, highly similar to Homo sapiens v-ets erythroblastosis virus E26 oncogene homolog 1 (avian) (ETS1), mRNA
EXO1	mRNA	0.203611	-2.29611	1.58237e-29	9.54648e-27	down	hsa:9156	Exonuclease 1, isoform CRA_a
EXOC3L2	mRNA	2.63548	1.39807	0.000516541	0.00538137	up	hsa:90332	Exocyst complex component 3-like protein 2
EXT1	mRNA	2.26054	1.17667	1.0737e-12	7.37111e-11	up	hsa:2131	Multiple exostoses 1
EZH2	mRNA	0.398862	-1.32604	4.0634e-12	2.60123e-10	down	hsa:2146	Enhancer of zeste homolog 2 (Drosophila)
F3	mRNA	5.69037	2.50852	1.39694e-14	1.29356e-12	up	hsa:2152	cDNA, FLJ93022, highly similar to Homo sapiens coagulation factor III (thromboplastin, tissue factor) (F3), mRNA
FA2H	mRNA	3.00696	1.58831	3.4565e-22	8.60193e-20	up	hsa:79152	cDNA, FLJ96578, highly similar to Homo sapiens fatty acid hydroxylase (FAAH), mRNA
FADS3	mRNA	2.56967	1.36158	1.36608e-13	1.09226e-11	up	hsa:3995	Fatty acid desaturase 3, isoform CRA_a
FAIM3	mRNA	2.88594	1.52904	0.00170066	0.0144386	up	hsa:9214	Fas apoptotic inhibitory molecule 3
FAM102A	mRNA	2.71664	1.44182	3.33481e-19	5.82393e-17	up	hsa:399665	family with sequence similarity 102, member A
FAM111B	mRNA	0.245071	-2.02873	5.01979e-07	1.33074e-05	down	hsa:374393	cDNA FLJ54448
FAM127A	mRNA	2.04895	1.03489	4.79044e-10	2.13362e-08	up	hsa:8933	CAAX box protein 1
FAM127C	mRNA	2.33844	1.22555	0.00073757	0.00727665	up	hsa:441518	family with sequence similarity 127, member C
FAM13A	mRNA	2.42812	1.27984	4.53955e-13	3.28647e-11	up	hsa:10144	Protein FAM13A
FAM196B	mRNA	7.94661	2.99034	6.11424e-09	2.31423e-07	up	hsa:100131897	family with sequence similarity 196, member B
FAM43A	mRNA	2.14942	1.10395	0.00196071	0.0161639	up	hsa:131583	family with sequence similarity 43, member A
FAM64A	mRNA	0.277746	-1.84816	1.2118e-18	1.85582e-16	down	hsa:54478	Protein FAM64A
FAM72A	mRNA	0.311156	-1.68429	1.66388e-08	5.83206e-07	down	hsa:729533	Protein FAM72A
FAM72B	mRNA	0.268095	-1.89918	7.13873e-07	1.81978e-05	down	hsa:653820	family with sequence similarity 72, member B
FAM72D	mRNA	0.21619	-2.20963	1.98037e-09	8.21399e-08	down	hsa:728833	family with sequence similarity 72, member D
FAM83D	mRNA	0.447658	-1.15953	9.78879e-10	4.19108e-08	down	hsa:81610	Protein FAM83D
FANCA	mRNA	0.454324	-1.13821	6.39142e-06	0.000125862	down	hsa:2175	Fanconi anemia group A protein
FANCB	mRNA	0.231294	-2.1122	4.61433e-07	1.23146e-05	down	hsa:2187	Fanconi anemia group B protein
FANCC	mRNA	0.436547	-1.19579	7.79016e-09	2.89896e-07	down	hsa:2176	Fanconi anemia, complementation group C, isoform CRA_a
FANCD2	mRNA	0.330918	-1.59546	6.14756e-17	7.64949e-15	down	hsa:2177	Fanconi anemia, complementation group D2, isoform CRA_b
FANCI	mRNA	0.268605	-1.89644	4.35673e-30	2.71057e-27	down	hsa:55215	cDNA FLJ30614 fis, clone CTONG2001139
FANCM	mRNA	0.451838	-1.14612	4.1743e-05	0.000636316	down	hsa:57697	Fanconi anemia group M protein
FBXL16	mRNA	4.21532	2.07564	3.06317e-11	1.69874e-09	up	hsa:146330	F-box/LRR-repeat protein 16
FBXO43	mRNA	0.237733	-2.07259	2.60924e-07	7.29598e-06	down	hsa:286151	F-box only protein 43
FBXO5	mRNA	0.410561	-1.28433	7.69498e-08	2.35329e-06	down	hsa:26271	F-box only protein 5
FDPSP1	ncRNA	0.288321	-1.79425	0.000591022	0.00600646	down		farnesyl diphosphate synthase pseudogene 1
FECH	mRNA	0.462835	-1.11143	1.50619e-09	6.29973e-08	down	hsa:2235	Ferrochelatase, mitochondrial
FEN1	mRNA	0.460486	-1.11877	4.30774e-10	1.9536e-08	down	hsa:2237	Flap endonuclease 1
FGF11	mRNA	2.74575	1.4572	1.65155e-05	0.000284928	up	hsa:2256	Fibroblast growth factor 11 variant
FGFR2	mRNA	0.404831	-1.30461	1.4295e-05	0.00025208	down	hsa:2263	Fibroblast growth factor receptor 2 (Bacteria-expressed kinase, keratinocyte growth factor receptor, craniofacial dysostosis 1, Crouzon syndrome, Pfeiffer syndrome, Jackson-Weiss syndrome), isoform CRA_k
FGFR3	mRNA	0.444166	-1.17083	0.000379235	0.00418989	down	hsa:2261	FGFR3 protein
FHDC1	mRNA	2.25139	1.17082	0.00480798	0.0329849	up	hsa:85462	FH2 domain containing 1
FIGNL1	mRNA	0.421698	-1.24572	2.06527e-06	4.63557e-05	down	hsa:63979	cDNA FLJ14631 fis, clone NT2RP2000660, highly similar to Homo sapiens fidgetin-like 1 (FIGNL1), mRNA
FILIP1	mRNA	0.308701	-1.69572	2.4711e-11	1.38975e-09	down	hsa:27145	Filamin-A-interacting protein 1
FKBP5	mRNA	0.423285	-1.2403	2.93885e-09	1.16436e-07	down	hsa:2289	cDNA FLJ57237, highly similar to FK506-binding protein 5 (EC 5.2.1.8)
FLJ16779	miscRNA	2.20027	1.13768	0.00811679	0.0497979	up	hsa:100192386	uncharacterized LOC100192386
FLJ42627	miscRNA	2.20646	1.14173	0.000287731	0.00331315	up	hsa:645644	uncharacterized LOC645644
FLNA	mRNA	2.22772	1.15557	5.85367e-12	3.67636e-10	up	hsa:2316	cDNA FLJ57890, highly similar to Filamin-A
FLNB	mRNA	2.47117	1.3052	2.92231e-17	3.853e-15	up	hsa:2317	Filamin B, beta (Actin binding protein 278), isoform CRA_a
FN3K	mRNA	2.06797	1.04821	9.32428e-05	0.00126112	up	hsa:64122	cDNA FLJ30276 fis, clone BRACE2002736, highly similar to Fructosamine-3-kinase
FOSB	mRNA	2.6258	1.39275	0.000137715	0.00177346	up	hsa:2354	FBJ murine osteosarcoma viral oncogene homolog B, isoform CRA_a
FOSL1	mRNA	2.25425	1.17265	8.8455e-13	6.13606e-11	up	hsa:8061	cDNA, FLJ94314, highly similar to Homo sapiens FOS-like antigen 1 (FOSL1), mRNA
FOXM1	mRNA	0.404254	-1.30667	1.92474e-15	2.01683e-13	down	hsa:2305	cDNA FLJ77127, highly similar to Homo sapiens forkhead box M1 (FOXM1), transcript variant 3, mRNA
FRMD8	mRNA	2.24392	1.16602	7.472e-11	3.92507e-09	up	hsa:83786	cDNA FLJ76883, highly similar to Homo sapiens FKSG44 gene (FKSG44), mRNA
FSBP	mRNA	0.483261	-1.04913	0.00558882	0.0372228	down	hsa:100861412	Fibrinogen silencer-binding protein
FSTL4	mRNA	0.376029	-1.41108	4.32617e-10	1.95749e-08	down	hsa:23105	Follistatin-related protein 4
FTH1P2	ncRNA	2.14631	1.10186	8.97511e-05	0.00122136	up		ferritin, heavy polypeptide 1 pseudogene 2
GAD1	mRNA	4.44248	2.15136	0.00272668	0.0210002	up	hsa:2571	cDNA FLJ77623, highly similar to Homo sapiens glutamate decarboxylase 1 (brain, 67kDa) (GAD1), transcript variant GAD67, mRNA
GAL3ST1	mRNA	2.46215	1.29992	3.68887e-10	1.68886e-08	up	hsa:9514	Galactose-3-O-sulfotransferase 1, isoform CRA_a
GALNT12	mRNA	2.08695	1.0614	3.48334e-07	9.47915e-06	up	hsa:79695	Polypeptide N-acetylgalactosaminyltransferase 12
GALNT13	mRNA	0.387296	-1.36849	4.62024e-08	1.47175e-06	down	hsa:114805	UDP-N-acetyl-alpha-D-galactosamine:polypeptide N-acetylgalactosaminyltransferase 13 isoform B
GALNT9	mRNA	3.53406	1.82133	2.27521e-09	9.26322e-08	up	hsa:50614	cDNA FLJ30258 fis, clone BRACE2002468, highly similar to Polypeptide N-acetylgalactosaminyltransferase 9 (EC 2.4.1.41)
GATA5	mRNA	3.41162	1.77046	0.00259075	0.0201797	up	hsa:140628	Transcription factor GATA-5
GBP1	mRNA	5.53406	2.46834	1.11423e-09	4.72988e-08	up	hsa:2633	cDNA FLJ51602, highly similar to Interferon-induced guanylate-binding protein 1
GBP2	mRNA	2.4924	1.31754	1.26893e-08	4.56012e-07	up	hsa:2634	Interferon-induced guanylate-binding protein 2
GBP3	mRNA	3.20845	1.68188	1.81431e-14	1.64187e-12	up	hsa:2635	Guanylate-binding protein 3
GBP4	mRNA	4.55756	2.18826	2.46877e-07	6.92265e-06	up	hsa:115361	cDNA FLJ51459, highly similar to Guanylate-binding protein 4
GBP5	mRNA	11.1945	3.48472	5.00862e-05	0.000740035	up	hsa:115362	Guanylate-binding protein 5
GDPGP1	mRNA	2.90263	1.53736	6.14072e-07	1.59811e-05	up	hsa:390637	HCG1991723, isoform CRA_a
GEN1	mRNA	0.329882	-1.59998	1.61488e-12	1.06813e-10	down	hsa:348654	Flap endonuclease GEN homolog 1
GFOD1	mRNA	2.73262	1.45028	0.00423337	0.0299404	up	hsa:54438	Glucose-fructose oxidoreductase domain-containing protein 1
GFRA1	mRNA	5.87062	2.55351	5.39897e-14	4.61322e-12	up	hsa:2674	cDNA FLJ51412, highly similar to GDNF family receptor alpha-1
GFRA2	mRNA	7.16913	2.8418	1.5249e-06	3.57589e-05	up	hsa:2675	cDNA FLJ53091, highly similar to GDNF family receptor alpha-2
GGTLC2	mRNA	2.61462	1.3866	0.000883911	0.00845235	up	hsa:91227	Gamma-glutamyltransferase light chain 2
GINS2	mRNA	0.318854	-1.64903	2.1401e-11	1.22084e-09	down	hsa:51659	DNA replication complex GINS protein PSF2 variant
GINS3	mRNA	0.499562	-1.00126	2.4358e-05	0.000398474	down	hsa:64785	DNA replication complex GINS protein PSF3
GINS4	mRNA	0.328817	-1.60464	1.53215e-15	1.63121e-13	down	hsa:84296	DNA replication complex GINS protein SLD5
GIPR	mRNA	3.86811	1.95163	2.65196e-08	9.00989e-07	up	hsa:2696	Gastric inhibitory polypeptide receptor
GJA9-MYCBP	miscRNA	0.471458	-1.0848	0.00026639	0.00311242	down	hsa:100527950	Protein GJA9-MYCBP
GJB2	mRNA	2.42999	1.28095	6.11248e-05	0.000879288	up	hsa:2706	Gap junction protein
GJB3	mRNA	3.0584	1.61278	0.000514283	0.00536346	up	hsa:2707	Gap junction beta-3 protein
GLIPR1	mRNA	2.11409	1.08003	3.93711e-08	1.27454e-06	up	hsa:11010	Glioma pathogenesis-related protein 1
GLO1	mRNA	0.34903	-1.51858	2.06333e-05	0.000346073	down	hsa:2739	Lactoylglutathione lyase
GM2A	mRNA	2.38036	1.25118	1.32774e-12	8.90031e-11	up	hsa:2760	cDNA FLJ51277, highly similar to Ganglioside GM2 activator
GMNN	mRNA	0.375623	-1.41264	1.295e-10	6.52713e-09	down	hsa:51053	Geminin, DNA replication inhibitor, isoform CRA_a
GOLGA3	mRNA	2.11654	1.08171	0.000100881	0.00135201	up	hsa:2802	Golgin subfamily A member 3
GOLGA6L9	mRNA	0.118276	-3.07977	5.58744e-05	0.000812566	down	hsa:440295	golgin A6 family-like 9
GOLT1A	mRNA	2.09487	1.06686	0.000562411	0.00578204	up	hsa:127845	Vesicle transport protein GOT1A
GPATCH11	mRNA	0.456056	-1.13272	6.69889e-06	0.000131054	down	hsa:253635	G patch domain-containing protein 11
GPR157	mRNA	2.57661	1.36547	2.94174e-09	1.16436e-07	up	hsa:80045	cDNA FLJ77244, highly similar to Homo sapiens G protein-coupled receptor 157 (GPR157), mRNA
GPR161	mRNA	2.05556	1.03953	5.94255e-08	1.86315e-06	up	hsa:23432	G-protein-coupled receptor 161
GPR19	mRNA	0.26418	-1.92041	0.00368922	0.0266989	down	hsa:2842	G protein-coupled receptor 19
GPR64	mRNA	0.388185	-1.36518	1.76897e-11	1.03845e-09	down	hsa:10149	G protein-coupled receptor 64, isoform CRA_a
GPRC5A	mRNA	2.91892	1.54544	5.34169e-22	1.31293e-19	up	hsa:9052	cDNA FLJ78217
GPSM2	mRNA	0.46768	-1.09641	1.40973e-06	3.3452e-05	down	hsa:29899	G-protein signalling modulator 2 (AGS3-like, C. elegans), isoform CRA_a
GREB1	mRNA	2.99666	1.58336	6.62434e-08	2.05172e-06	up	hsa:9687	Protein GREB1
GREM1	mRNA	4.09895	2.03525	1.9835e-12	1.299e-10	up	hsa:26585	Gremlin-1
GRIN2D	mRNA	2.09769	1.0688	1.43194e-08	5.10904e-07	up	hsa:2906	Glutamate receptor ionotropic, NMDA 2D
GRIN3B	mRNA	2.20137	1.1384	0.00395031	0.0283054	up	hsa:116444	Glutamate receptor ionotropic, NMDA 3B
GRIP2	mRNA	2.56685	1.36	0.000263295	0.00308169	up	hsa:80852	HCG27236, isoform CRA_b
GRM4	mRNA	20.9234	4.38705	0.000744212	0.00732083	up	hsa:2914	cDNA FLJ78562, highly similar to Homo sapiens glutamate receptor, metabotropic 4 (GRM4), mRNA
GSG2	mRNA	0.462439	-1.11266	1.0603e-05	0.000194379	down	hsa:83903	GSG2 protein
GTF2H2B	miscRNA	0.393427	-1.34583	0.00300686	0.0226842	down	hsa:653238	GTF2H2C protein
GTPBP8	mRNA	0.458204	-1.12594	6.20064e-05	0.000889399	down	hsa:29083	GTP-binding protein 8
GTSE1	mRNA	0.484307	-1.046	1.06684e-07	3.1796e-06	down	hsa:51512	G2 and S phase-expressed protein 1
GUCY2EP	miscRNA	2.23074	1.15752	0.000486348	0.0051123	up	hsa:390226	Putative uncharacterized protein
H19	miscRNA	0.233612	-2.09781	1.55311e-09	6.48238e-08	down	hsa:283120	H19, imprinted maternally expressed transcript (non-protein coding)
H2AFV	mRNA	0.474356	-1.07596	1.77609e-10	8.70941e-09	down	hsa:94239	Histone H2A.V
H2AFVP1	ncRNA	0.47622	-1.0703	0.0044594	0.0311189	down		H2A histone family, member V, pseudogene 1
H2AFX	mRNA	0.485186	-1.04339	2.60745e-06	5.70459e-05	down	hsa:3014	Histone H2AX
HAL	mRNA	5.76121	2.52637	0.00144721	0.0126039	up	hsa:3034	cDNA FLJ57123, highly similar to Histidine ammonia-lyase (EC 4.3.1.3)
HAS3	mRNA	2.24956	1.16964	2.8247e-13	2.13828e-11	up	hsa:3038	Hyaluronan synthase 3 variant 2
HAT1	mRNA	0.235346	-2.08715	1.94678e-22	5.09979e-20	down	hsa:8520	Histone acetyltransferase type B catalytic subunit
HAUS8	mRNA	0.477472	-1.06651	2.61934e-05	0.000425355	down	hsa:93323	HAUS augmin-like complex subunit 8
HCAR2	mRNA	24.7637	4.63015	4.89416e-16	5.44346e-14	up	hsa:338442	cDNA FLJ75123, highly similar to Homo sapiens G protein-coupled receptor HM74a (HM74a), mRNA
HCAR3	mRNA	18.3509	4.19778	1.78359e-10	8.7247e-09	up	hsa:8843	Hydroxycarboxylic acid receptor 3
HCN2	mRNA	2.25849	1.17536	1.50768e-12	1.00389e-10	up	hsa:610	Hyperpolarization-activated cyclic nucleotide-gated potassium channel 2
HCN4	mRNA	3.36775	1.75179	0.000280203	0.00324523	up	hsa:10021	Potassium/sodium hyperpolarization-activated cyclic nucleotide-gated channel 4
HELLS	mRNA	0.260187	-1.94238	1.22918e-17	1.69942e-15	down	hsa:3070	Lymphoid-specific helicase
HELZ	mRNA	2.09207	1.06493	3.82853e-08	1.24546e-06	up	hsa:9931	Helicase with zinc finger, isoform CRA_a
HELZ2	mRNA	7.40718	2.88892	1.60298e-62	4.55911e-59	up	hsa:85441	PPARgamma-DNA-binding domain-interacting protein1 beta
HERC5	mRNA	5.67523	2.50468	3.53877e-28	1.95704e-25	up	hsa:51191	cDNA FLJ35836 fis, clone TESTI2006624, highly similar to HECT domain and RCC1-like domain-containing protein 5
HERC6	mRNA	2.06548	1.04648	7.55195e-06	0.000145661	up	hsa:55008	cDNA FLJ39849 fis, clone SPLEN2014711, highly similar to Homo sapiens hect domain and RLD 6 (HERC6), transcript variant 1, mRNA
HHEX	mRNA	0.467955	-1.09556	9.87382e-06	0.000183546	down	hsa:3087	Hematopoietically-expressed homeobox protein HHEX
HHIP	mRNA	0.357595	-1.4836	0.00316201	0.0236042	down	hsa:64399	cDNA FLJ77575, highly similar to Homo sapiens hedgehog interacting protein (HHIP), mRNA
HIF1A	mRNA	0.452407	-1.14431	2.8732e-13	2.15859e-11	down	hsa:3091	Hypoxia-inducible factor 1, alpha subunit (Basic helix-loop-helix transcription factor), isoform CRA_a
HIRIP3	mRNA	0.417211	-1.26115	1.29311e-07	3.80836e-06	down	hsa:8479	HIRA-interacting protein 3
HIST1H2BL	mRNA	0.12591	-2.98954	0.00110302	0.0101151	down	hsa:8340	Histone H2B type 1-L
HIST1H3E	mRNA	3.07794	1.62196	0.00233596	0.0185878	up	hsa:8353	histone cluster 1, H3e
HIST1H4H	mRNA	3.71854	1.89473	9.96334e-08	2.97392e-06	up	hsa:8365	Histone H4
HIST2H2BE	mRNA	2.59721	1.37696	0.000974071	0.00913258	up	hsa:8349	Histone H2B type 2-E
HJURP	mRNA	0.343843	-1.54018	6.98287e-21	1.52771e-18	down	hsa:55355	Holliday junction recognition protein
HK2	mRNA	3.37733	1.75588	1.48494e-15	1.59804e-13	up	hsa:3099	cDNA FLJ75392, highly similar to Homo sapiens hexokinase II (HKII) mRNA
HK2P1	ncRNA	4.61265	2.2056	9.99687e-05	0.00134275	up		hexokinase 2 pseudogene 1
HLA-B	mRNA	3.4378	1.78149	9.98308e-17	1.21191e-14	up	hsa:3106	MHC class I antigen
HLA-C	mRNA	2.47099	1.30509	6.66687e-15	6.50641e-13	up	hsa:3107	MHC class I antigen
HLA-F	mRNA	4.20752	2.07297	1.22803e-12	8.28772e-11	up	hsa:3134	cDNA FLJ39643 fis, clone SMINT2004023, highly similar to HLA class I histocompatibility antigen, alphachain F
HLA-G	mRNA	4.87054	2.28408	0.000207109	0.00250659	up	hsa:3135	MHC class I antigen
HMBS	mRNA	0.409666	-1.28748	2.82831e-08	9.51162e-07	down	hsa:3145	Hydroxymethylbilane synthase
HMGA1P3	ncRNA	2.07537	1.05337	0.00728452	0.045784	up		high mobility group AT-hook 1 pseudogene 3
HMGA2	mRNA	2.01246	1.00896	1.49006e-08	5.30689e-07	up	hsa:8091	High mobility group protein HMGI-C
HMGB1P1	ncRNA	0.181537	-2.46166	3.48523e-07	9.47915e-06	down		high mobility group box 1 pseudogene 1
HMGB1P10	ncRNA	0.217474	-2.20108	1.75815e-07	5.0729e-06	down		high mobility group box 1 pseudogene 10
HMGB1P5	ncRNA	0.396463	-1.33474	8.91244e-15	8.48985e-13	down		high mobility group box 1 pseudogene 5
HMGB1P6	ncRNA	0.274632	-1.86443	1.10718e-11	6.69998e-10	down		high mobility group box 1 pseudogene 6
HMGB2	mRNA	0.376132	-1.41069	3.50451e-16	4.00985e-14	down	hsa:3148	High mobility group protein B2
HMGN2P3	ncRNA	0.427779	-1.22506	0.00210294	0.0170897	down		high mobility group nucleosomal binding domain 2 pseudogene 3
HMMR	mRNA	0.180835	-2.46726	9.13655e-33	6.99614e-30	down	hsa:3161	cDNA FLJ53375, highly similar to Hyaluronan mediated motility receptor
HNRNPA2B1	mRNA	0.452539	-1.14388	5.83835e-13	4.1365e-11	down	hsa:3181	Heterogeneous nuclear ribonucleoprotein A2/B1, isoform CRA_b
HNRNPA3P3	ncRNA	0.358578	-1.47964	3.96315e-06	8.28807e-05	down		heterogeneous nuclear ribonucleoprotein A3 pseudogene 3
HOXD9	mRNA	4.83531	2.27361	0.00604554	0.0395143	up	hsa:3235	Homeobox protein Hox-D9
HPSE	mRNA	0.383711	-1.38191	0.000854274	0.00824817	down	hsa:10855	Heparanase, isoform CRA_a
HRH1	mRNA	2.58543	1.3704	2.18636e-10	1.05395e-08	up	hsa:3269	cDNA FLJ78005, highly similar to Homo sapiens histamine receptor H1 (HRH1), mRNA
HS3ST1	mRNA	2.53255	1.34059	0.00282315	0.0215763	up	hsa:9957	Heparan sulfate glucosamine 3-O-sulfotransferase 1
HSD17B14	mRNA	2.14768	1.10278	3.84478e-07	1.04144e-05	up	hsa:51171	17-beta-hydroxysteroid dehydrogenase 14
HSH2D	mRNA	3.37913	1.75665	0.000396057	0.00434201	up	hsa:84941	Hematopoietic SH2 domain-containing protein
HSPA1A	mRNA	3.79694	1.92484	4.26848e-23	1.21402e-20	up	hsa:3303	Heat shock 70kDa protein 1B
HSPA1B	mRNA	3.25608	1.70314	9.43391e-06	0.000176357	up	hsa:3304	cDNA FLJ54328, highly similar to Heat shock 70 kDa protein 1
HSPA2	mRNA	2.55668	1.35427	1.07026e-14	1.00508e-12	up	hsa:3306	Heat shock 70kDa protein 2, isoform CRA_a
HSPD1P1	ncRNA	0.459231	-1.12271	1.03944e-06	2.53295e-05	down		heat shock 60kDa protein 1 (chaperonin) pseudogene 1
HSPD1P6	ncRNA	0.459731	-1.12114	0.00192253	0.0159018	down		heat shock 60kDa protein 1 (chaperonin) pseudogene 6
HSPG2	mRNA	2.54084	1.3453	1.08131e-14	1.0107e-12	up	hsa:3339	Perlecan proteoglycan 2
ICA1L	mRNA	0.464489	-1.10628	0.00131472	0.0116488	down	hsa:130026	HCG2043051, isoform CRA_a
ICAM1	mRNA	2.13084	1.09142	2.83102e-11	1.57438e-09	up	hsa:3383	cDNA FLJ53631, highly similar to Intercellular adhesion molecule 1
ID2	mRNA	0.411784	-1.28004	3.35682e-10	1.5506e-08	down	hsa:3398	DNA-binding protein inhibitor ID-2
ID3	mRNA	0.441592	-1.17921	3.11852e-13	2.30167e-11	down	hsa:3399	Inhibitor of DNA binding 3, dominant negative helix-loop-helix protein, isoform CRA_a
ID4	mRNA	0.188064	-2.41071	1.95128e-06	4.42966e-05	down	hsa:3400	DNA-binding protein inhibitor ID-4
IDO1	mRNA	4.05143	2.01843	0.00472949	0.0326716	up	hsa:3620	Indoleamine 2,3-dioxygenase 1
IDUA	mRNA	2.40126	1.26379	0.000243703	0.0028863	up	hsa:3425	cDNA FLJ77574, highly similar to Homo sapiens iduronidase, alpha-L- (IDUA), mRNA
IFI16	mRNA	6.02204	2.59025	1.11635e-24	3.96884e-22	up	hsa:3428	Gamma-interferon-inducible protein 16
IFI27	mRNA	17.7062	4.14618	3.76321e-32	2.67578e-29	up	hsa:3429	Interferon alpha-inducible protein 27, mitochondrial
IFI35	mRNA	3.6847	1.88155	3.9794e-27	1.93234e-24	up	hsa:3430	Interferon-induced 35 kDa protein
IFI44	mRNA	13.0776	3.70903	6.98634e-24	2.2078e-21	up	hsa:10561	Interferon-induced protein 44
IFI44L	mRNA	16.1787	4.01603	1.72803e-19	3.12758e-17	up	hsa:10964	cDNA, FLJ79131, highly similar to Homo sapiens interferon-induced protein 44-like (IFI44L), mRNA
IFI6	mRNA	13.947	3.80189	3.50907e-69	1.74655e-65	up	hsa:2537	Interferon alpha-inducible protein 6
IFIH1	mRNA	7.68331	2.94173	9.24861e-37	9.69108e-34	up	hsa:64135	cDNA FLJ78660, highly similar to Homo sapiens interferon induced with helicase C domain 1 (IFIH1), mRNA
IFIT1	mRNA	29.9942	4.90661	1.35171e-102	8.9704e-99	up	hsa:3434	Interferon-induced protein with tetratricopeptide repeats 1
IFIT2	mRNA	15.3362	3.93887	6.79779e-56	1.50375e-52	up	hsa:3433	cDNA FLJ60157, highly similar to Interferon-induced protein with tetratricopeptide repeats 2
IFIT3	mRNA	13.4726	3.75195	9.36998e-64	3.10912e-60	up	hsa:3437	cDNA FLJ53454, highly similar to Interferon-induced protein with tetratricopeptide repeats 3
IFITM1	mRNA	4.43844	2.15005	8.75452e-07	2.17867e-05	up	hsa:8519	Interferon induced transmembrane protein 1 (9-27), isoform CRA_a
IFITM10	mRNA	2.73834	1.4533	7.37906e-09	2.76146e-07	up	hsa:402778	Interferon-induced transmembrane protein 10
IFRD1	mRNA	0.401994	-1.31476	1.38599e-13	1.10374e-11	down	hsa:3475	cDNA FLJ54027, highly similar to Interferon-related developmental regulator 1
IFT74	mRNA	0.482165	-1.0524	7.3095e-07	1.86093e-05	down	hsa:80173	IFT74 protein
IGDCC4	mRNA	2.80782	1.48945	0.00156045	0.0134431	up	hsa:57722	Immunoglobulin superfamily DCC subclass member 4
IGFBP1	mRNA	2.65656	1.40956	2.63383e-15	2.70293e-13	up	hsa:3484	Insulin-like growth factor binding protein 1
IGFBP3	mRNA	2.47463	1.30721	3.6751e-17	4.75114e-15	up	hsa:3486	Insulin-like growth factor binding protein 3 isoform b
IGSF10	mRNA	0.342177	-1.54718	7.81968e-06	0.00014955	down	hsa:285313	Immunoglobulin superfamily member 10
IL17RB	mRNA	0.29271	-1.77246	0.00622099	0.0403695	down	hsa:55540	Interleukin-17 receptor B
IL17RD	mRNA	2.4513	1.29354	2.11068e-06	4.72152e-05	up	hsa:54756	cDNA FLJ50280, highly similar to Interleukin-17 receptor D
IL1B	mRNA	3.82861	1.93682	6.7167e-10	2.9261e-08	up	hsa:3553	Interleukin-1 beta
IL24	mRNA	8.85126	3.14588	0.00307549	0.0231083	up	hsa:11009	Interleukin-24
IL2RG	mRNA	12.3392	3.62517	0.000675435	0.00673372	up	hsa:3561	cDNA, FLJ95841, highly similar to Homo sapiens interleukin 2 receptor, gamma (severe combined immunodeficiency) (IL2RG), mRNA
IL6	mRNA	3.49765	1.80639	1.74455e-11	1.02758e-09	up	hsa:3569	cDNA FLJ55231, highly similar to Interleukin-6
IL6R	mRNA	2.94743	1.55946	1.00312e-12	6.9104e-11	up	hsa:3570	Interleukin-6 receptor subunit alpha
IL6ST	mRNA	0.495072	-1.01429	1.47281e-10	7.33054e-09	down	hsa:3572	IL6ST isoform 3
IMPA1	mRNA	0.38567	-1.37456	4.38307e-10	1.97874e-08	down	hsa:3612	Inositol(Myo)-1(Or 4)-monophosphatase 1, isoform CRA_a
INSIG1	mRNA	2.60379	1.38061	2.57492e-12	1.66984e-10	up	hsa:3638	Insulin-induced gene protein
INSL4	mRNA	0.204194	-2.29199	1.4576e-26	6.5953e-24	down	hsa:3641	Early placenta insulin-like peptide
INTS6	mRNA	0.486986	-1.03805	5.93661e-08	1.86315e-06	down	hsa:26512	cDNA FLJ39377 fis, clone PERIC2000180, highly similar to Homo sapiens DEAD/H (Asp-Glu-Ala-Asp/His) box polypeptide 26 (DDX26), mRNA
IRF7	mRNA	7.71823	2.94827	9.51764e-39	1.0527e-35	up	hsa:3665	Interferon regulatory factor 7, isoform CRA_a
IRF9	mRNA	2.26105	1.17699	7.24665e-11	3.81676e-09	up	hsa:10379	cDNA FLJ61271, highly similar to Transcriptional regulator ISGF3 subunit gamma
ISG15	mRNA	21.7357	4.44199	5.96855e-103	5.9414e-99	up	hsa:9636	Ubiquitin-like protein ISG15
ISOC1	mRNA	0.488488	-1.03361	6.79597e-07	1.74651e-05	down	hsa:51015	Isochorismatase domain-containing protein 1
ITFG2	mRNA	0.465682	-1.10258	0.000297581	0.00341275	down	hsa:55846	Integrin-alpha FG-GAP repeat-containing protein 2
ITGA2	mRNA	2.87589	1.52401	1.5018e-21	3.55946e-19	up	hsa:3673	Integrin alpha-2
ITGA3	mRNA	2.58054	1.36767	1.01799e-18	1.62137e-16	up	hsa:3675	cDNA FLJ59664, highly similar to Integrin alpha-3
ITGA5	mRNA	2.62835	1.39416	1.13591e-18	1.76492e-16	up	hsa:3678	Integrin, alpha 5 (Fibronectin receptor, alpha polypeptide), isoform CRA_b
ITGB3	mRNA	4.32074	2.11128	4.40876e-11	2.4247e-09	up	hsa:3690	Integrin beta
ITGB3BP	mRNA	0.370024	-1.43431	2.90944e-06	6.26206e-05	down	hsa:23421	Integrin beta 3 binding protein (Beta3-endonexin), isoform CRA_a
ITGB6	mRNA	0.386465	-1.37159	0.00106095	0.00980613	down	hsa:3694	Integrin beta-6
ITPR3	mRNA	2.27021	1.18283	8.20983e-08	2.50689e-06	up	hsa:3710	ITPR3 protein
JPH3	mRNA	3.19987	1.67801	1.51258e-05	0.000264228	up	hsa:57338	cDNA FLJ30924 fis, clone FEBRA2006521, highly similar to Junctophilin-3
JUN	mRNA	2.18769	1.12941	9.34932e-12	5.72725e-10	up	hsa:3725	Transcription factor AP-1
KCNK5	mRNA	0.495118	-1.01416	0.00400913	0.0286085	down	hsa:8645	Potassium channel, subfamily K, member 5, isoform CRA_a
KCNK6	mRNA	2.56079	1.35659	3.9938e-06	8.33723e-05	up	hsa:9424	Potassium channel, subfamily K, member 6 variant
KCNMA1	mRNA	2.27473	1.1857	2.23169e-11	1.26583e-09	up	hsa:3778	Calcium-activated potassium channel subunit alpha-1
KCNQ3	mRNA	3.30224	1.72344	0.000588786	0.00599291	up	hsa:3786	Potassium voltage-gated channel subfamily KQT member 3
KCTD11	mRNA	2.10586	1.07441	1.55759e-08	5.50031e-07	up	hsa:147040	BTB/POZ domain-containing protein KCTD11
KDELC2	mRNA	0.395071	-1.33982	2.50542e-09	1.00973e-07	down	hsa:143888	KDEL motif-containing protein 2
KDM4B	mRNA	2.01165	1.00838	1.83349e-06	4.19693e-05	up	hsa:23030	cDNA FLJ44906 fis, clone BRAMY3007078, highly similar to JmjC domain-containing histone demethylation protein 3B
KIAA0101	mRNA	0.157385	-2.66763	5.99557e-31	3.85051e-28	down	hsa:9768	PCNA-associated factor
KIAA1217	mRNA	2.20173	1.13864	5.81861e-10	2.56857e-08	up	hsa:56243	cDNA FLJ57813, weakly similar to p130Cas-associated protein
KIAA1462	mRNA	2.79086	1.48071	2.84402e-13	2.14475e-11	up	hsa:57608	Junctional protein associated with coronary artery disease
KIAA1524	mRNA	0.22844	-2.13011	1.06382e-26	4.92546e-24	down	hsa:57650	Protein CIP2A
KIAA1549L	mRNA	2.01087	1.00782	4.72163e-08	1.50164e-06	up	hsa:25758	UPF0606 protein KIAA1549L
KIAA1644	mRNA	2.15934	1.11059	8.88609e-05	0.00121256	up	hsa:85352	Uncharacterized protein KIAA1644
KIAA1683	mRNA	2.60634	1.38203	0.00393096	0.0281921	up	hsa:80726	Uncharacterized protein KIAA1683
KIF11	mRNA	0.305916	-1.70879	7.25424e-22	1.76128e-19	down	hsa:3832	Kinesin-like protein KIF11
KIF12	mRNA	0.404996	-1.30402	2.45747e-06	5.42415e-05	down	hsa:113220	Kinesin-like protein KIF12
KIF14	mRNA	0.299313	-1.74027	1.05987e-18	1.67468e-16	down	hsa:9928	Kinesin-like protein KIF14
KIF15	mRNA	0.301181	-1.7313	9.48542e-15	8.99263e-13	down	hsa:56992	Kinesin-like protein KIF15
KIF18A	mRNA	0.350049	-1.51437	7.27284e-13	5.11643e-11	down	hsa:81930	Kinesin-like protein KIF18A
KIF18B	mRNA	0.499675	-1.00094	0.00136228	0.0119795	down	hsa:146909	Kinesin-like protein KIF18B
KIF1A	mRNA	2.64936	1.40564	4.75656e-06	9.69277e-05	up	hsa:547	Kinesin-like protein KIF1A
KIF20A	mRNA	0.390087	-1.35813	7.95768e-14	6.71311e-12	down	hsa:10112	Kinesin-like protein KIF20A
KIF20B	mRNA	0.416527	-1.26352	6.40679e-11	3.41964e-09	down	hsa:9585	Kinesin-like protein KIF20B
KIF22	mRNA	0.452691	-1.1434	8.78074e-08	2.65677e-06	down	hsa:3835	cDNA FLJ51003, highly similar to Kinesin-like protein KIF22
KIF23	mRNA	0.406346	-1.29922	7.37898e-15	7.13146e-13	down	hsa:9493	Kinesin-like protein KIF23
KIF24	mRNA	0.317168	-1.65668	2.02068e-13	1.57147e-11	down	hsa:347240	Kinesin-like protein KIF24
KIF2C	mRNA	0.357066	-1.48574	7.13363e-16	7.8466e-14	down	hsa:11004	Kinesin-like protein KIF2C
KIF4A	mRNA	0.31979	-1.6448	3.4244e-19	5.92837e-17	down	hsa:24137	cDNA FLJ14204 fis, clone NT2RP3003138, highly similar to Chromosome-associated kinesin KIF4A
KIF4B	mRNA	0.233059	-2.10123	5.87075e-07	1.53387e-05	down	hsa:285643	Kinesin-like protein
KIFC1	mRNA	0.483583	-1.04816	1.99995e-07	5.68004e-06	down	hsa:3833	Kinesin-like protein KIFC1
KIRREL3	mRNA	2.62097	1.3901	2.6356e-08	8.96958e-07	up	hsa:84623	Kin of IRRE like 3 (Drosophila), isoform CRA_a
KLC3	mRNA	3.96718	1.98811	0.00102268	0.00949555	up	hsa:147700	Kinesin light chain 3, isoform CRA_a
KLF7	mRNA	2.10865	1.07632	4.30117e-08	1.38116e-06	up	hsa:8609	Kruppel-like factor 7 (Ubiquitous), isoform CRA_a
KLHL29	mRNA	2.16335	1.11326	2.48691e-06	5.48304e-05	up	hsa:114818	kelch-like family member 29
KNSTRN	mRNA	0.417474	-1.26024	1.17903e-10	6.01882e-09	down	hsa:90417	Small kinetochore-associated protein
KNTC1	mRNA	0.32665	-1.61418	6.00299e-20	1.16032e-17	down	hsa:9735	Kinetochore-associated protein 1
KRT18P11	ncRNA	0.469995	-1.08928	0.000154326	0.00195948	down		keratin 18 pseudogene 11
KRT18P18	ncRNA	0.254232	-1.97578	0.00552287	0.0369348	down		keratin 18 pseudogene 18
KRT18P33	ncRNA	0.317397	-1.65564	0.00631969	0.0408635	down		keratin 18 pseudogene 33
KRT18P38	ncRNA	0.439188	-1.18709	3.48538e-06	7.38195e-05	down		keratin 18 pseudogene 38
KRT19	mRNA	2.07721	1.05465	4.42263e-07	1.18347e-05	up	hsa:3880	Keratin, type I cytoskeletal 19
KRT34	mRNA	11.6169	3.53816	0.00157409	0.0135337	up	hsa:3885	Keratin, type I cuticular Ha4
KRT4	mRNA	0.248206	-2.01039	2.03562e-06	4.59766e-05	down	hsa:3851	cDNA FLJ58539, highly similar to Keratin, type II cytoskeletal 4
KRT85	mRNA	0.244552	-2.03179	0.00730188	0.045859	down	hsa:3891	cDNA FLJ51392, highly similar to Keratin, type II cuticular Hb5
L1CAM	mRNA	4.07233	2.02585	4.51475e-24	1.44975e-21	up	hsa:3897	Neural cell adhesion molecule L1
L3MBTL1	mRNA	2.27483	1.18576	0.00207585	0.0169238	up	hsa:26013	Lethal(3)malignant brain tumor-like protein 1
LAMB3	mRNA	2.09596	1.06761	1.98322e-11	1.14446e-09	up	hsa:3914	Laminin subunit beta-3
LAMC2	mRNA	4.07015	2.02508	2.03698e-34	1.84337e-31	up	hsa:3918	Laminin subunit gamma-2
LAMP3	mRNA	4.75831	2.25045	7.8319e-07	1.96875e-05	up	hsa:27074	cDNA, FLJ93669, highly similar to Homo sapiens lysosomal-associated membrane protein 3 (LAMP3), mRNA
LCP1	mRNA	9.92181	3.3106	0.0029203	0.0221655	up	hsa:3936	Lymphocyte cytosolic protein 1 (L-plastin), isoform CRA_a
LGALS3BP	mRNA	3.2888	1.71756	2.32003e-27	1.18434e-24	up	hsa:3959	cDNA FLJ31415 fis, clone NT2NE2000284, highly similar to Galectin-3-binding protein
LGALS9	mRNA	3.00551	1.58761	0.000177795	0.00221371	up	hsa:3965	cDNA FLJ52790, highly similar to Galectin-9
LGR6	mRNA	0.480858	-1.05632	5.06324e-06	0.000102756	down	hsa:59352	Leucine-rich repeat-containing G-protein coupled receptor 6
LHFP	mRNA	2.70615	1.43624	0.000338383	0.0037997	up	hsa:10186	Lipoma HMGIC fusion partner
LHX9	mRNA	0.42138	-1.2468	0.000407108	0.00444359	down	hsa:56956	LIM homeobox 9, isoform CRA_c
LIG1	mRNA	0.494782	-1.01513	2.64014e-09	1.05547e-07	down	hsa:3978	DNA ligase 1
LIN9	mRNA	0.393168	-1.34678	3.95958e-07	1.07108e-05	down	hsa:286826	Protein lin-9 homolog
LINC00202-1	miscRNA	3.37157	1.75342	0.000824169	0.00799629	up	hsa:387644	long intergenic non-protein coding RNA 202-1
LINC00969	miscRNA	2.30923	1.20741	0.00652999	0.0419643	up	hsa:440993	long intergenic non-protein coding RNA 969
LIPH	mRNA	2.01182	1.0085	3.29635e-08	1.09196e-06	up	hsa:200879	Mutant lipase H
LMNB1	mRNA	0.441405	-1.17983	1.40775e-10	7.04193e-09	down	hsa:4001	cDNA FLJ50934, highly similar to Lamin-B1
LMO4	mRNA	0.46287	-1.11132	1.14817e-08	4.13363e-07	down	hsa:8543	cDNA FLJ77516, highly similar to Homo sapiens LIM domain only 4 (LMO4), mRNA
LMTK3	mRNA	2.01557	1.01119	1.30475e-05	0.000232763	up	hsa:114783	Serine/threonine-protein kinase LMTK3
LOC100129034	miscRNA	2.0733	1.05193	2.56611e-06	5.63272e-05	up	hsa:100129034	uncharacterized LOC100129034
LOC100129566	ncRNA	0.324604	-1.62325	0.00018154	0.00225329	down
LOC100129781	miscRNA	3.48767	1.80226	0.000477811	0.00503586	up	hsa:100129781	uncharacterized LOC100129781
LOC100130744	miscRNA	2.17426	1.12052	0.00574734	0.0380525	up	hsa:100130744	uncharacterized LOC100130744
LOC100131261	ncRNA	0.476416	-1.06971	0.00359054	0.0260986	down		proline-rich nuclear receptor coactivator 2 pseudogene
LOC100132891	miscRNA	0.497996	-1.00579	0.00716029	0.0451822	down	hsa:100132891	uncharacterized LOC100132891
LOC100268168	miscRNA	2.64901	1.40546	3.45151e-05	0.000541925	up	hsa:100268168	uncharacterized LOC100268168
LOC100287036	mRNA	5.1657	2.36896	0.0015782	0.0135549	up	hsa:100287036	uncharacterized LOC100287036
LOC100288152	miscRNA	3.12372	1.64326	0.000347236	0.00388596	up	hsa:100288152	uncharacterized LOC100288152
LOC100288175	miscRNA	3.78137	1.91891	4.55647e-15	4.53574e-13	up	hsa:100288175	uncharacterized LOC100288175
LOC100288560	ncRNA	0.393948	-1.34392	0.00239271	0.0189484	down	hsa:100288560	mitochondrial ribosomal protein S18C pseudogene
LOC100289283	miscRNA	3.11272	1.63817	7.19378e-05	0.00101145	up	hsa:100289283	uncharacterized LOC100289283
LOC100310852	ncRNA	0.258562	-1.95142	0.000654983	0.00657208	down
LOC100419798	ncRNA	2.31054	1.20823	0.0080734	0.049655	up		gon-4-like (C. elegans) pseudogene
LOC100420678	ncRNA	0.330995	-1.59512	0.00167882	0.0142897	down
LOC100421541	ncRNA	0.257093	-1.95964	0.00022346	0.00267681	down		DnaJ (Hsp40) homolog, subfamily C, member 9 pseudogene
LOC100505585	miscRNA	2.64531	1.40344	0.00530286	0.0357395	up	hsa:100505585	uncharacterized LOC100505585
LOC100506569	ncRNA	0.457205	-1.12909	2.84003e-05	0.000456353	down		serine/arginine-rich splicing factor 3 pseudogene
LOC100506746	miscRNA	3.10869	1.63631	0.00418739	0.0296573	up	hsa:100506746	uncharacterized LOC100506746
LOC100996481	miscRNA	0.410568	-1.28431	1.50763e-05	0.00026422	down
LOC101927119	miscRNA	2.95568	1.56349	0.000343822	0.00385642	up	hsa:101927119	uncharacterized LOC101927119
LOC101927160	mRNA	2.9665	1.56876	0.00298156	0.0225446	up	hsa:101927160	putative uncharacterized protein FLJ46235-like
LOC101927423	mRNA	6.94171	2.79529	0.00382176	0.0275081	up
LOC101927618	miscRNA	6.35028	2.66682	0.000195927	0.00239896	up
LOC101927714	mRNA	3.2514	1.70106	0.00119834	0.0108149	up
LOC101927789	mRNA	2.59257	1.37438	0.00518671	0.035118	up	hsa:101927789	putative ubiquitin-like protein FUBI-like protein ENSP00000310146-like
LOC101928097	miscRNA	3.51235	1.81244	9.41444e-05	0.0012721	up
LOC101928493	mRNA	2.15959	1.11076	0.00353643	0.0258175	up
LOC101928672	mRNA	0.496382	-1.01048	6.53081e-05	0.000931389	down
LOC101928687	miscRNA	0.447289	-1.16072	0.000203574	0.00246981	down
LOC101928762	miscRNA	2.67994	1.4222	0.00154831	0.0133443	up	hsa:101928762	uncharacterized LOC101928762
LOC101928841	mRNA	4.61044	2.2049	4.81409e-05	0.000716321	up	hsa:101928841	collagen alpha-1(II) chain-like
LOC101928958	miscRNA	9.47217	3.24369	0.00125905	0.0112355	up	hsa:101928958	uncharacterized LOC101928958
LOC101929479	mRNA	0.228513	-2.12965	0.00444689	0.0310534	down	hsa:101929479	golgin subfamily A member 2-like protein 3-like
LOC101929539	miscRNA	24.1037	4.59119	0.00654337	0.0420368	up
LOC101929705	miscRNA	2.53749	1.3434	0.000356846	0.00398231	up	hsa:101929705	uncharacterized LOC101929705
LOC145989	ncRNA	2.20415	1.14022	0.00305382	0.0229775	up
LOC392508	ncRNA	0.310902	-1.68547	0.000121684	0.00159172	down		RAD21 homolog (S. pombe) pseudogene
LOC399715	miscRNA	3.78248	1.91933	0.0012013	0.0108319	up	hsa:399715	uncharacterized LOC399715
LOC440917	ncRNA	0.496061	-1.01141	0.005957	0.0391283	down
LOC644135	miscRNA	7.28783	2.86549	6.10324e-06	0.000120905	up	hsa:644135	uncharacterized LOC644135
LOC645166	miscRNA	2.18533	1.12785	0.00588344	0.0387399	up	hsa:645166	lymphocyte-specific protein 1 pseudogene
LOC645233	ncRNA	0.366042	-1.44992	8.19845e-06	0.000156344	down
LOC645553	miscRNA	3.76242	1.91166	1.66162e-05	0.000286417	up	hsa:645553	uncharacterized LOC645553
LOC645965	ncRNA	2.95663	1.56395	0.00747868	0.046675	up		adipose differentiation-related protein pseudogene
LOC651714	ncRNA	6.11108	2.61143	0.00102398	0.00949977	up		mucin 20, cell surface associated pseudogene
LOC653375	mRNA	0.429079	-1.22068	0.000659725	0.00660023	down
LOC654433	miscRNA	2.1022	1.0719	0.0066025	0.0423756	up
LOC727919	ncRNA	0.470812	-1.08678	0.00241688	0.0191246	down		NADH dehydrogenase (ubiquinone) complex I, assembly factor 2 pseudogene
LOC728424	ncRNA	3.70664	1.89011	0.00252799	0.0198148	up		hyperpolarization activated cyclic nucleotide-gated potassium channel 2 pseudogene
LOC730102	miscRNA	0.301926	-1.72773	2.60216e-10	1.23643e-08	down	hsa:730102	quinone oxidoreductase-like protein 2 pseudogene
LOC81691	mRNA	0.474234	-1.07633	8.87678e-05	0.00121213	down	hsa:81691	Exonuclease NEF-sp, isoform CRA_a
LONRF1	mRNA	0.48658	-1.03925	1.05952e-05	0.000194379	down	hsa:91694	LON peptidase N-terminal domain and RING finger protein 1
LOX	mRNA	4.83903	2.27472	3.67441e-16	4.15647e-14	up	hsa:4015	cDNA, FLJ79522, highly similar to Protein-lysine 6-oxidase (EC1.4.3.13)
LOXL2	mRNA	4.55122	2.18625	6.32306e-43	7.40505e-40	up	hsa:4017	cDNA FLJ53707, highly similar to Lysyl oxidase homolog 2 (EC 1.4.3.-)
LOXL4	mRNA	2.01261	1.00907	0.00131414	0.0116488	up	hsa:84171	Lysyl oxidase homolog 4
LPAR2	mRNA	2.30832	1.20684	0.00022129	0.00265562	up	hsa:9170	Endothelial differentiation, lysophosphatidic acid G-protein-coupled receptor, 4, isoform CRA_a
LPCAT1	mRNA	2.63134	1.3958	9.61117e-14	8.03987e-12	up	hsa:79888	Acyltransferase like 2, isoform CRA_a
LRP1	mRNA	3.49454	1.8051	3.08758e-24	1.05984e-21	up	hsa:4035	Prolow-density lipoprotein receptor-related protein 1
LRRC32	mRNA	3.66845	1.87517	3.55543e-08	1.17e-06	up	hsa:2615	Leucine rich repeat containing 32, isoform CRA_a
LRRC3DN	miscRNA	3.47694	1.79782	8.65519e-08	2.62277e-06	up	hsa:54083	Putative uncharacterized protein LRRC3DN
LRRC46	mRNA	0.488396	-1.03388	0.00539298	0.0362733	down	hsa:90506	leucine rich repeat containing 46
LRRCC1	mRNA	0.344099	-1.5391	9.17157e-05	0.00124554	down	hsa:85444	Leucine-rich repeat and coiled-coil domain-containing protein 1
LRRN2	mRNA	2.4238	1.27727	1.57075e-08	5.53488e-07	up	hsa:10446	Leucine-rich repeat neuronal protein 2
LURAP1L	mRNA	0.462135	-1.11361	2.95882e-08	9.88376e-07	down	hsa:286343	leucine rich adaptor protein 1-like
LXN	mRNA	0.428231	-1.22354	1.20992e-07	3.57392e-06	down	hsa:56925	Latexin
MAD2L1	mRNA	0.388953	-1.36233	5.60601e-09	2.13812e-07	down	hsa:4085	Mitotic spindle assembly checkpoint protein MAD2A
MAD2L1P1	ncRNA	0.307497	-1.70136	4.8843e-05	0.000725587	down		MAD2 mitotic arrest deficient-like 1 (yeast) pseudogene 1
MAF	mRNA	38.7866	5.27749	0.000151559	0.00192681	up	hsa:4094	Transcription factor Maf
MAGED4B	mRNA	2.11819	1.08283	0.0049204	0.0335825	up	hsa:81557	melanoma antigen family D, 4B
MANEA	mRNA	0.4448	-1.16877	3.76686e-05	0.000584524	down	hsa:79694	Glycoprotein endo-alpha-1,2-mannosidase
MAP1LC3A	mRNA	2.05444	1.03875	8.9359e-05	0.00121686	up	hsa:84557	Microtubule-associated proteins 1A/1B light chain 3A
MAP1S	mRNA	2.15404	1.10705	4.21898e-08	1.35915e-06	up	hsa:55201	cDNA FLJ77630, highly similar to Homo sapiens BPY2 interacting protein 1, mRNA
MAPK8IP3	mRNA	3.51839	1.81492	4.28378e-07	1.15251e-05	up	hsa:23162	C-Jun-amino-terminal kinase-interacting protein 3
MAPT	mRNA	2.36122	1.23953	2.35884e-08	8.083e-07	up	hsa:4137	High molecular weight microtubule-associated protein tau
MAST1	mRNA	2.39705	1.26126	8.11465e-05	0.00112035	up	hsa:22983	cDNA FLJ60128, highly similar to Microtubule-associatedserine/threonine-protein kinase 1 (EC 2.7.11.1)
MASTL	mRNA	0.442623	-1.17585	1.5696e-10	7.79279e-09	down	hsa:84930	Serine/threonine-protein kinase greatwall
MCM10	mRNA	0.327534	-1.61028	1.56908e-15	1.66164e-13	down	hsa:55388	Protein MCM10 homolog
MCM4	mRNA	0.362545	-1.46377	7.01428e-19	1.13534e-16	down	hsa:4173	MCM4 minichromosome maintenance deficient 4 (S. cerevisiae), isoform CRA_a
MCM5	mRNA	0.400855	-1.31885	2.06846e-13	1.60237e-11	down	hsa:4174	DNA helicase
MCM6	mRNA	0.391508	-1.35289	6.56096e-15	6.43459e-13	down	hsa:4175	cDNA FLJ51591, highly similar to DNA replication licensing factor MCM6
MCM7	mRNA	0.427412	-1.2263	1.43281e-14	1.32064e-12	down	hsa:4176	DNA helicase
MCM8	mRNA	0.332605	-1.58812	1.31336e-07	3.86228e-06	down	hsa:84515	DNA helicase MCM8
MDGA1	mRNA	2.34064	1.22691	2.78847e-05	0.000449156	up	hsa:266727	MAM domain-containing glycosylphosphatidylinositol anchor protein 1
MEG3	miscRNA	3.02389	1.59641	0.00273651	0.0210596	up	hsa:55384	Very putative protein from MEG3 locus
MEG9	miscRNA	2.52328	1.3353	0.0071029	0.0449068	up	hsa:100507257	maternally expressed 9 (non-protein coding)
MEGF6	mRNA	3.43406	1.77992	1.45863e-05	0.000256763	up	hsa:1953	Multiple epidermal growth factor-like domains protein 6
MEGF8	mRNA	2.16685	1.1156	4.12112e-12	2.62972e-10	up	hsa:1954	Multiple epidermal growth factor-like domains protein 8
MELK	mRNA	0.398035	-1.32903	1.03899e-13	8.61885e-12	down	hsa:9833	Maternal embryonic luecine zipper kinase v4
MESDC2	mRNA	0.397637	-1.33048	2.89916e-13	2.16923e-11	down	hsa:23184	LDLR chaperone MESD
METRNL	mRNA	3.6848	1.88159	6.25416e-11	3.34715e-09	up	hsa:284207	METRNL protein
MFAP1	mRNA	0.427645	-1.22551	3.98598e-08	1.28826e-06	down	hsa:4236	Microfibrillar-associated protein 1
MFI2	mRNA	2.20788	1.14266	9.11528e-11	4.73828e-09	up	hsa:4241	Melanotransferrin
MGAT5	mRNA	2.16359	1.11343	6.57984e-11	3.49676e-09	up	hsa:4249	Alpha-1,6-mannosylglycoprotein 6-beta-N-acetylglucosaminyltransferase A
MIB2	mRNA	2.67692	1.42057	0.00450224	0.0313629	up	hsa:142678	cDNA FLJ60232, highly similar to Ubiquitin ligase protein MIB2 (EC 6.3.2.-)
MICALCL	mRNA	2.52229	1.33474	0.00267621	0.0207214	up	hsa:84953	MICAL C-terminal-like protein
MICB	mRNA	2.03187	1.02281	1.12274e-06	2.71271e-05	up	hsa:4277	MHC class I polypeptide-related sequence B, isoform CRA_a
MIR1244-1	Precursor_miRNA	0.411716	-1.28028	0.0035376	0.0258175	down	hsa:100302285	microRNA 1244-1
MIR17HG	miscRNA	0.405925	-1.30072	0.000727907	0.00719916	down	hsa:407975	Putative microRNA 17 host gene protein
MIR210HG	miscRNA	2.28637	1.19306	5.09935e-07	1.35004e-05	up	hsa:100506211	MIR210 host gene (non-protein coding)
MIR600HG	miscRNA	2.54082	1.34529	0.00317921	0.023681	up	hsa:81571	MIR600 host gene (non-protein coding)
MIS18A	mRNA	0.434275	-1.20332	2.61767e-05	0.000425355	down	hsa:54069	Protein Mis18-alpha
MIS18BP1	mRNA	0.358751	-1.47895	4.655e-14	4.02941e-12	down	hsa:55320	Mis18-binding protein 1
MKI67	mRNA	0.408512	-1.29155	6.64669e-05	0.000945206	down	hsa:4288	Antigen KI-67
MLF1IP	mRNA	0.219001	-2.19099	1.4764e-18	2.22679e-16	down	hsa:79682	Centromere protein U
MLKL	mRNA	2.12166	1.08519	2.05462e-09	8.4854e-08	up	hsa:197259	Mixed lineage kinase domain-like protein
MMP19	mRNA	5.82946	2.54336	0.000582502	0.00594415	up	hsa:4327	cDNA FLJ60740, moderately similar to Matrix metalloproteinase-19 (EC 3.4.24.-)
MMS22L	mRNA	0.311424	-1.68305	3.82388e-14	3.33902e-12	down	hsa:253714	Protein MMS22-like
MND1	mRNA	0.266322	-1.90876	9.93454e-10	4.23526e-08	down	hsa:84057	Meiotic nuclear division protein 1 homolog
MNS1	mRNA	0.27809	-1.84638	1.23563e-05	0.000221822	down	hsa:55329	cDNA FLJ32980 fis, clone TESTI2017832, highly similar to Homo sapiens meiosis-specific nuclear structural 1 (MNS1), mRNA
MRAP2	mRNA	0.104217	-3.26233	5.60917e-05	0.000815131	down	hsa:112609	Melanocortin-2 receptor accessory protein 2
MROH1	mRNA	2.7981	1.48445	2.03684e-06	4.59766e-05	up	hsa:727957	maestro heat-like repeat family member 1
MRPL47	mRNA	0.475984	-1.07101	0.00129952	0.0115552	down	hsa:57129	39S ribosomal protein L47, mitochondrial
MRPS28	mRNA	0.478191	-1.06434	1.5707e-05	0.000272838	down	hsa:28957	28S ribosomal protein S28, mitochondrial
MSX1	mRNA	2.89677	1.53445	5.42691e-05	0.000793277	up	hsa:4487	Homeobox protein MSX-1
MT1X	mRNA	4.07592	2.02713	1.51937e-15	1.6263e-13	up	hsa:4501	Metallothionein-1X
MT2A	mRNA	2.72054	1.44389	4.73409e-11	2.58931e-09	up	hsa:4502	Metallothionein-2
MTBP	mRNA	0.338418	-1.56312	1.36393e-06	3.25984e-05	down	hsa:27085	Mdm2-binding protein
MTFR1L	mRNA	0.46548	-1.10321	3.83646e-08	1.246e-06	down	hsa:56181	cDNA FLJ55391
MTFR2	mRNA	0.304673	-1.71467	1.04413e-08	3.8003e-07	down	hsa:113115	Mitochondrial fission regulator 2
MTHFD2P7	ncRNA	0.487584	-1.03628	0.000142939	0.00183008	down		methylenetetrahydrofolate dehydrogenase (NADP+ dependent) 2, methenyltetrahydrofolate cyclohydrolase pseudogene 7
MTSS1	mRNA	3.94978	1.98177	2.80905e-09	1.12075e-07	up	hsa:9788	MTSS1 protein
MTX2	mRNA	0.363285	-1.46082	3.86527e-08	1.25332e-06	down	hsa:10651	cDNA FLJ10425 fis, clone NT2RP1000326, highly similar to Metaxin-2
MUC20	mRNA	2.99229	1.58125	0.00185957	0.0155294	up	hsa:200958	Mucin 20 isoform S
MUC3A	mRNA	2.70484	1.43554	3.41144e-07	9.32943e-06	up	hsa:4584	Mucin-3A
MX1	mRNA	22.691	4.50405	4.04438e-106	8.05196e-102	up	hsa:4599	Interferon-induced GTP-binding protein Mx1
MX2	mRNA	21.2309	4.40809	9.16626e-08	2.76502e-06	up	hsa:4600	Interferon-induced GTP-binding protein Mx2
MXD1	mRNA	2.81245	1.49183	8.63203e-07	2.15357e-05	up	hsa:4084	cDNA FLJ51335, moderately similar to MAD protein
MYADM	mRNA	2.31011	1.20796	3.24531e-14	2.89735e-12	up	hsa:91663	HCG1640809, isoform CRA_b
MYBL1	mRNA	0.468964	-1.09245	1.00241e-05	0.000185473	down	hsa:4603	A-myb protein
MYBL2	mRNA	0.441937	-1.17809	7.11581e-13	5.02371e-11	down	hsa:4605	Myb-related protein B
MYCBP	mRNA	0.450147	-1.15153	9.14258e-05	0.00124245	down	hsa:26292	MYCBP protein
MYH9	mRNA	2.26629	1.18033	1.8747e-14	1.68884e-12	up	hsa:4627	Myosin, heavy polypeptide 9, non-muscle, isoform CRA_a
MYPN	mRNA	2.51302	1.32942	5.6893e-05	0.00082497	up	hsa:84665	MYPN protein
N4BP3	mRNA	2.79153	1.48106	1.25177e-07	3.69206e-06	up	hsa:23138	NEDD4-binding protein 3
NALCN	mRNA	2.07456	1.05281	2.00652e-06	4.54468e-05	up	hsa:259232	Voltage gated channel like 1, isoform CRA_a
NASPP1	ncRNA	0.320218	-1.64287	1.61389e-07	4.70438e-06	down		nuclear autoantigenic sperm protein pseudogene 1
NAV2	mRNA	3.55965	1.83174	0.00153986	0.013283	up	hsa:89797	cDNA FLJ77876, highly similar to Homo sapiens neuron navigator 2, mRNA
NAV3	mRNA	2.18519	1.12776	3.30402e-10	1.52976e-08	up	hsa:89795	cDNA FLJ54651, highly similar to Homo sapiens neuron navigator 3 (NAV3), mRNA
NCAPD3	mRNA	0.45188	-1.14599	4.93456e-11	2.69157e-09	down	hsa:23310	Condensin-2 complex subunit D3
NCAPG	mRNA	0.239512	-2.06183	2.62182e-26	1.15995e-23	down	hsa:64151	Condensin complex subunit 3
NCAPG2	mRNA	0.344073	-1.53921	5.57329e-19	9.48364e-17	down	hsa:54892	cDNA FLJ34689 fis, clone MESAN2000815, highly similar to Homo sapiens leucine zipper protein 5 (LUZP5), mRNA
NCAPH	mRNA	0.282664	-1.82284	7.32695e-23	1.99825e-20	down	hsa:23397	Condensin complex subunit 2
NDC1	mRNA	0.389805	-1.35917	1.22276e-13	9.9363e-12	down	hsa:55706	cDNA FLJ53254, highly similar to Nucleoporin NDC1
NDC80	mRNA	0.344377	-1.53794	5.79232e-09	2.20075e-07	down	hsa:10403	Kinetochore protein NDC80 homolog
NDRG1	mRNA	3.78928	1.92192	7.04977e-25	2.59915e-22	up	hsa:10397	cDNA FLJ42719 fis, clone BRAMY3010492, highly similar to Protein NDRG1
NEFL	mRNA	3.07703	1.62154	1.43277e-07	4.19486e-06	up	hsa:4747	Neurofilament light polypeptide
NEIL3	mRNA	0.188531	-2.40713	1.66501e-24	5.81556e-22	down	hsa:55247	Endonuclease 8-like 3
NEK2	mRNA	0.311606	-1.6822	1.49095e-17	2.04713e-15	down	hsa:4751	cDNA FLJ53945, highly similar to Serine/threonine-protein kinase Nek2 (EC 2.7.11.1)
NEK6	mRNA	2.37804	1.24977	5.24191e-14	4.49833e-12	up	hsa:10783	NIMA (Never in mitosis gene a)-related kinase 6, isoform CRA_b
NELFCD	mRNA	0.452561	-1.14382	2.62141e-10	1.24261e-08	down	hsa:51497	cDNA FLJ59161, highly similar to Negative elongation factor C/D
NFATC2	mRNA	0.442284	-1.17696	0.00055609	0.00573043	down	hsa:4773	Nuclear factor of activated T-cells c2 isoform IB-IIS-deltaXa
NFE2L3P1	ncRNA	0.220448	-2.18149	0.00238601	0.018918	down		nuclear factor, erythroid 2-like 3 pseudogene 1
NID2	mRNA	2.25043	1.1702	1.33504e-07	3.92025e-06	up	hsa:22795	cDNA FLJ58776, highly similar to Nidogen-2
NIPAL4	mRNA	2.15857	1.11008	1.62851e-07	4.74005e-06	up	hsa:348938	Magnesium transporter NIPA4
NIPSNAP3A	mRNA	0.400354	-1.32065	7.28077e-06	0.000141005	down	hsa:25934	Protein NipSnap homolog 3A
NKAIN1	mRNA	2.15999	1.11103	0.0060611	0.0395872	up	hsa:79570	Sodium/potassium-transporting ATPase subunit beta-1-interacting protein 1
NLGN3	mRNA	2.21065	1.14447	0.0067872	0.0433097	up	hsa:54413	cDNA FLJ53434, highly similar to Neuroligin-3
NLRC5	mRNA	5.25979	2.395	2.87768e-28	1.63691e-25	up	hsa:84166	Protein NLRC5
NMNAT2	mRNA	2.72372	1.44558	0.00357325	0.0259919	up	hsa:23057	cDNA FLJ77295, highly similar to Homo sapiens nicotinamide nucleotide adenylyltransferase 2 (NMNAT2), transcript variant 1, mRNA
NNMT	mRNA	0.288903	-1.79134	1.84341e-25	7.19616e-23	down	hsa:4837	Nicotinamide N-methyltransferase, isoform CRA_a
NOD2	mRNA	2.80562	1.48832	0.00301047	0.0226936	up	hsa:64127	Caspase recruitment domain-containing protein 15
NOL12	mRNA	0.468092	-1.09513	4.21653e-05	0.000640803	down	hsa:79159	Nucleolar protein 12
NOP14-AS1	miscRNA	2.26692	1.18074	3.53466e-05	0.000551069	up	hsa:317648	NOP14 antisense RNA 1
NOSTRIN	mRNA	0.488183	-1.03451	4.3472e-05	0.000656665	down	hsa:115677	Nitric oxide synthase trafficker, isoform CRA_a
NOV	mRNA	2.61851	1.38874	0.00355021	0.0258715	up	hsa:4856	Nephroblastoma overexpressed gene, isoform CRA_a
NOVA2	mRNA	3.11959	1.64136	0.00095028	0.00893676	up	hsa:4858	RNA-binding protein Nova-2
NOXA1	mRNA	2.06149	1.04369	0.00243042	0.0192013	up	hsa:10811	NADPH oxidase activator 1
NPC1	mRNA	2.14494	1.10094	6.1649e-12	3.85966e-10	up	hsa:4864	cDNA FLJ57114, highly similar to Niemann-Pick C1 protein
NPHS1	mRNA	2.36531	1.24203	1.36287e-08	4.87135e-07	up	hsa:4868	F19541_1
NPIPB6	mRNA	2.90447	1.53827	0.00579339	0.0382683	up	hsa:728741	nuclear pore complex interacting protein family, member B6
NPR1	mRNA	5.51841	2.46425	4.20042e-13	3.05205e-11	up	hsa:4881	Natriuretic peptide receptor A/guanylate cyclase A (Atrionatriuretic peptide receptor A) variant 2
NRGN	mRNA	0.211318	-2.24251	0.00407022	0.0289717	down	hsa:4900	Neurogranin (Protein kinase C substrate, RC3), isoform CRA_a
NSMCE4A	mRNA	0.475393	-1.07281	6.48271e-09	2.43978e-07	down	hsa:54780	cDNA FLJ51359
NT5C1B-RDH14	mRNA	0.478573	-1.06319	0.000208812	0.00252566	down	hsa:100526794	Protein NT5C1B-RDH14
NTN5	mRNA	4.20371	2.07166	0.000710196	0.00704851	up	hsa:126147	Netrin-5
NTNG2	mRNA	2.35364	1.23489	3.98837e-05	0.000613161	up	hsa:84628	Netrin-G2
NTRK3	mRNA	0.470788	-1.08685	2.30209e-11	1.29837e-09	down	hsa:4916	Tyrosine-protein kinase receptor
NUBPL	mRNA	0.462904	-1.11121	8.43565e-06	0.000160253	down	hsa:80224	cDNA FLJ36470 fis, clone THYMU2015918, highly similar to Nucleotide-binding protein-like
NUDT1	mRNA	0.434828	-1.20148	7.37012e-06	0.000142596	down	hsa:4521	Nudix (Nucleoside diphosphate linked moiety X)-type motif 1, isoform CRA_a
NUDT15	mRNA	0.365636	-1.45152	7.09573e-08	2.18344e-06	down	hsa:55270	Probable 8-oxo-dGTP diphosphatase NUDT15
NUF2	mRNA	0.318377	-1.65119	3.69797e-09	1.44076e-07	down	hsa:83540	Cell division cycle associated 1, isoform CRA_a
NUP160	mRNA	0.471547	-1.08453	6.05909e-11	3.25149e-09	down	hsa:23279	Nuclear pore complex protein Nup160
NUSAP1	mRNA	0.294969	-1.76137	4.08133e-24	1.33205e-21	down	hsa:51203	cDNA FLJ78441, highly similar to Homo sapiens nucleolar and spindle associated protein 1 (NUSAP1),mRNA
NYAP1	mRNA	2.06186	1.04394	0.00316097	0.0236042	up	hsa:222950	Neuronal tyrosine-phosphorylated phosphoinositide-3-kinase adapter 1
OAS1	mRNA	5.89431	2.55932	5.85078e-47	8.96024e-44	up	hsa:4938	cDNA FLJ60887, highly similar to 2'-5'-oligoadenylate synthetase 1 (EC 2.7.7.-)
OAS2	mRNA	23.5201	4.55582	8.24348e-51	1.6412e-47	up	hsa:4939	2'-5'-oligoadenylate synthase 2
OAS3	mRNA	5.18635	2.37472	1.28634e-47	2.13414e-44	up	hsa:4940	2'-5'-oligoadenylate synthetase 3, 100kDa, isoform CRA_a
OASL	mRNA	17.5441	4.13291	7.95282e-66	3.16665e-62	up	hsa:8638	cDNA FLJ13894 fis, clone THYRO1001671, highly similar to 59 kDa 2'-5'-oligoadenylate synthetase-like protein
OBSCN	mRNA	2.34431	1.22916	0.000563846	0.00579237	up	hsa:84033	Obscurin isoform B
ODC1	mRNA	0.372959	-1.42291	5.07141e-09	1.941e-07	down	hsa:4953	cDNA FLJ51371, highly similar to Ornithine decarboxylase (EC 4.1.1.17)
OGFR	mRNA	2.30777	1.2065	6.64146e-11	3.51662e-09	up	hsa:11054	cDNA FLJ12172 fis, clone MAMMA1000684, highly similar to Opioid growth factor receptor
OIP5	mRNA	0.24896	-2.00602	9.99943e-13	6.9104e-11	down	hsa:11339	Opa interacting protein 5, isoform CRA_a
OLFML3	mRNA	0.492095	-1.02299	0.00533687	0.0359323	down	hsa:56944	Olfactomedin-like protein 3
OLR1	mRNA	2.49082	1.31662	1.63208e-07	4.74351e-06	up	hsa:4973	Oxidised low density lipoprotein (Lectin-like) receptor 1, isoform CRA_a
OMA1	mRNA	0.472578	-1.08137	5.33171e-05	0.000781997	down	hsa:115209	Metalloendopeptidase OMA1, mitochondrial
ORC1	mRNA	0.494338	-1.01643	1.74212e-06	4.0097e-05	down	hsa:4998	cDNA FLJ76308, highly similar to Homo sapiens origin recognition complex, subunit 1-like (yeast) (ORC1L), mRNA
ORC5	mRNA	0.476393	-1.06977	1.85686e-05	0.000316238	down	hsa:5001	Origin recognition complex, subunit 5-like (Yeast), isoform CRA_b
ORC6	mRNA	0.321882	-1.6354	5.34671e-13	3.8017e-11	down	hsa:23594	Origin recognition complex, subunit 6 homolog-like (Yeast), isoform CRA_a
OSCP1	mRNA	0.4633	-1.10998	0.00124505	0.0111355	down	hsa:127700	Protein OSCP1
OSGIN2	mRNA	0.371012	-1.43046	1.14065e-17	1.59924e-15	down	hsa:734	Oxidative stress-induced growth inhibitor 2
OXTR	mRNA	2.26086	1.17687	3.0126e-06	6.44231e-05	up	hsa:5021	Oxytocin receptor
P2RY11	mRNA	2.28562	1.19259	0.00134905	0.0118894	up	hsa:5032	P2Y purinoceptor 11
P2RY2	mRNA	2.09852	1.06937	9.89196e-05	0.00133157	up	hsa:5029	Purinergic receptor P2Y, G-protein coupled, 2, isoform CRA_a
P4HA2	mRNA	2.37846	1.25003	1.08687e-13	8.9786e-12	up	hsa:8974	Prolyl 4-hydroxylase subunit alpha-2
PAG1	mRNA	6.71286	2.74693	0.000757402	0.0074428	up	hsa:55824	Phosphoprotein associated with glycosphingolipid-enriched microdomains 1
PALM2-AKAP2	mRNA	2.49788	1.3207	1.80037e-13	1.40563e-11	up	hsa:445815	HCG28765, isoform CRA_b
PANX2	mRNA	2.14328	1.09982	4.22804e-05	0.000641585	up	hsa:56666	Pannexin
PAPLN	mRNA	2.93302	1.55238	0.00544083	0.0364719	up	hsa:89932	cDNA FLJ45428 fis, clone BRHIP3038735, highly similar to Homo sapiens papilin, proteoglycan-like sulfated glycoprotein (PAPLN), mRNA
PARP10	mRNA	7.90694	2.98312	6.21684e-10	2.73225e-08	up	hsa:84875	cDNA FLJ46695 fis, clone TRACH3013043, highly similar to Homo sapiens poly (ADP-ribose) polymerase family, member 10 (PARP10), mRNA
PARP12	mRNA	4.60954	2.20462	2.24393e-33	1.86143e-30	up	hsa:64761	Zinc finger CCCH type domain containing 1
PARP14	mRNA	2.61859	1.38879	1.79723e-16	2.11723e-14	up	hsa:54625	Poly [ADP-ribose] polymerase 14
PARP2	mRNA	0.497305	-1.0078	6.49304e-07	1.67665e-05	down	hsa:10038	cDNA FLJ75509, highly similar to Homo sapiens poly-(ADP-ribose) polymerase II
PARP9	mRNA	4.79673	2.26205	5.42773e-33	4.32243e-30	up	hsa:83666	cDNA FLJ54723, highly similar to Poly (ADP-ribose) polymerase 9 (EC 2.4.2.30)
PARPBP	mRNA	0.323249	-1.62928	2.98872e-13	2.22024e-11	down	hsa:55010	cDNA FLJ57674
PASK	mRNA	0.467105	-1.09818	8.37487e-07	2.09994e-05	down	hsa:23178	cDNA FLJ55892, highly similar to PAS domain-containing serine/threonine-protein kinase (EC 2.7.11.1)
PBK	mRNA	0.187456	-2.41538	1.1563e-34	1.09623e-31	down	hsa:55872	Lymphokine-activated killer T-cell-originated protein kinase
PCDH9	mRNA	0.316101	-1.66154	7.60552e-20	1.44208e-17	down	hsa:5101	PCDH9 protein
PDCD4	mRNA	0.483735	-1.04771	3.18013e-07	8.73286e-06	down	hsa:27250	Programmed cell death protein 4
PDE3A	mRNA	0.218308	-2.19556	1.14358e-18	1.76492e-16	down	hsa:5139	cGMP-inhibited 3',5'-cyclic phosphodiesterase A
PDE7B	mRNA	0.45817	-1.12604	9.92031e-08	2.96552e-06	down	hsa:27115	cAMP-specific 3',5'-cyclic phosphodiesterase 7B
PDGFA	mRNA	2.38436	1.2536	2.59071e-12	1.67463e-10	up	hsa:5154	Platelet-derived growth factor alpha polypeptide, isoform CRA_a
PDHB	mRNA	0.487813	-1.0356	1.01342e-08	3.70204e-07	down	hsa:5162	Pyruvate dehydrogenase E1 component subunit beta, mitochondrial
PDK4	mRNA	0.411479	-1.28111	1.65542e-14	1.51182e-12	down	hsa:5166	Pyruvate dehydrogenase kinase, isoenzyme 4
PDLIM7	mRNA	2.11131	1.07814	2.05766e-09	8.4854e-08	up	hsa:9260	PDZ and LIM domain protein 7
PDZD7	mRNA	2.43718	1.28521	0.00779633	0.0482641	up	hsa:79955	PDZ domain-containing protein 7
PEG10	mRNA	0.443047	-1.17447	1.51463e-13	1.19189e-11	down	hsa:23089	Retrotransposon-derived protein PEG10
PFKFB4	mRNA	2.44662	1.29079	1.92783e-11	1.11605e-09	up	hsa:5210	cDNA, FLJ93007, highly similar to Homo sapiens 6-phosphofructo-2-kinase/fructose-2,6-biphosphatase 4 (PFKFB4), mRNA
PGAM4	mRNA	2.84703	1.50946	0.000167139	0.00210207	up	hsa:441531	Probable phosphoglycerate mutase 4
PHF17	mRNA	0.416954	-1.26204	8.27369e-13	5.76014e-11	down	hsa:79960	cDNA FLJ53490, highly similar to Homo sapiens PHD finger protein 17 (PHF17), transcript variant L, mRNA
PHF19	mRNA	0.48948	-1.03068	1.01096e-08	3.69985e-07	down	hsa:26147	cDNA FLJ16269 fis, clone MESAN2016552, highly similar to Homo sapiens PHD finger protein 19 (PHF19), transcript variant 1, mRNA
PI3	mRNA	3.75112	1.90732	0.000285255	0.00329035	up	hsa:5266	Elafin
PID1	mRNA	2.82033	1.49586	0.000518308	0.00539414	up	hsa:55022	Putative uncharacterized protein FLJ20701
PIGZ	mRNA	2.24385	1.16598	0.000900182	0.00856679	up	hsa:80235	cDNA FLJ53840, highly similar to GPI mannosyltransferase 4 (EC 2.4.1.-)
PKMYT1	mRNA	0.43168	-1.21197	6.46111e-09	2.43626e-07	down	hsa:9088	Membrane-associated tyrosine- and threonine-specific cdc2-inhibitory kinase
PLA1A	mRNA	4.42473	2.14559	1.0226e-05	0.000188859	up	hsa:51365	Phospholipase A1 member A, isoform CRA_b
PLA2G4A	mRNA	0.47603	-1.07088	1.68258e-10	8.31229e-09	down	hsa:5321	cDNA FLJ75258, highly similar to Homo sapiens phospholipase A2, group IVA (cytosolic, calcium-dependent) (PLA2G4A), mRNA
PLA2G4C	mRNA	3.78032	1.91851	4.40607e-10	1.98463e-08	up	hsa:8605	Phospholipase A2, group IVC (Cytosolic, calcium-independent), isoform CRA_d
PLAT	mRNA	2.19095	1.13156	1.37759e-05	0.000244442	up	hsa:5327	cDNA FLJ59355, highly similar to Tissue-type plasminogen activator (EC 3.4.21.68)
PLAUR	mRNA	2.3512	1.2334	2.12679e-12	1.38374e-10	up	hsa:5329	Urokinase plasminogen activator surface receptor
PLB1	mRNA	5.17765	2.3723	0.00044955	0.00478253	up	hsa:151056	Phospholipase B1, membrane-associated
PLCXD3	mRNA	0.263784	-1.92257	0.00420007	0.029726	down	hsa:345557	cDNA FLJ45199 fis, clone BRCAN2003814, highly similar to Homo sapiens phosphatidylinositol-specific phospholipase C, X domain containing 3 (PLCXD3), mRNA
PLEC	mRNA	2.11897	1.08336	2.07778e-12	1.35628e-10	up	hsa:5339	Plectin 1, intermediate filament binding protein 500kDa, isoform CRA_b
PLEKHG5	mRNA	2.48007	1.31038	7.7157e-07	1.95334e-05	up	hsa:57449	cDNA FLJ33882 fis, clone CTONG2007175, highly similar to Homo sapiens pleckstrin homology domain containing, family G (with RhoGef domain) member 5, transcript variant 1, mRNA
PLEKHM1	mRNA	2.11999	1.08406	2.52418e-08	8.61989e-07	up	hsa:9842	cDNA FLJ57568, highly similar to Homo sapiens pleckstrin homology domain containing, family M member 1, mRNA
PLIN2	mRNA	2.56752	1.36038	3.00121e-17	3.931e-15	up	hsa:123	Perilipin-2
PLK1	mRNA	0.385134	-1.37657	4.48397e-17	5.75945e-15	down	hsa:5347	cDNA FLJ51423, highly similar to Serine/threonine-protein kinase PLK1 (EC 2.7.11.21)
PLK4	mRNA	0.33276	-1.58745	6.61764e-12	4.10438e-10	down	hsa:10733	Polo-like kinase 4
PLSCR1	mRNA	2.18252	1.12599	2.19375e-11	1.24787e-09	up	hsa:5359	Phospholipid scramblase 1
PLXNA3	mRNA	3.16729	1.66325	1.03644e-08	3.7792e-07	up	hsa:55558	Plexin-A3
PLXNB3	mRNA	3.28678	1.71668	5.65271e-05	0.000820261	up	hsa:5365	cDNA FLJ76953, highly similar to Homo sapiens plexin B3 (PLXNB3), mRNA
PMF1	mRNA	0.33359	-1.58385	1.21854e-12	8.25164e-11	down	hsa:11243	Polyamine-modulated factor 1
PMF1-BGLAP	mRNA	0.293954	-1.76634	3.49915e-10	1.61261e-08	down	hsa:100527963	PMF1-BGLAP readthrough
PML	mRNA	3.85756	1.94769	7.15561e-27	3.39193e-24	up	hsa:5371	Protein PML
PNCK	mRNA	Inf	20	0.00488049	0.0333788	up	hsa:139728	cDNA FLJ50549, highly similar to Calcium/calmodulin-dependent protein kinase type 1B (EC 2.7.11.17)
PNPLA7	mRNA	2.01787	1.01283	0.000253863	0.00298451	up	hsa:375775	cDNA FLJ45316 fis, clone BRHIP3005307, moderately similar to Homo sapiens neuropathy target esterase (NTE)
POC1A	mRNA	0.475763	-1.07168	9.73609e-07	2.39304e-05	down	hsa:25886	POC1 centriolar protein homolog A
PODXL	mRNA	2.9617	1.56643	2.59743e-20	5.27676e-18	up	hsa:5420	Podocalyxin
POLA1	mRNA	0.276946	-1.85232	8.13632e-23	2.189e-20	down	hsa:5422	DNA polymerase alpha catalytic subunit
POLA2	mRNA	0.288219	-1.79476	1.16294e-19	2.16383e-17	down	hsa:23649	cDNA FLJ37250 fis, clone BRAMY2006809, highly similar to DNA polymerase subunit alpha B
POLD3	mRNA	0.419724	-1.25249	1.91872e-10	9.33978e-09	down	hsa:10714	Polymerase (DNA-directed), delta 3, accessory subunit, isoform CRA_a
POLE2	mRNA	0.159549	-2.64793	1.15504e-13	9.42446e-12	down	hsa:5427	DNA polymerase epsilon subunit 2
POLQ	mRNA	0.45174	-1.14643	5.65658e-08	1.78474e-06	down	hsa:10721	DNA polymerase theta
POLR3G	mRNA	0.490822	-1.02673	1.90542e-05	0.000322851	down	hsa:10622	Polymerase (RNA) III (DNA directed) polypeptide G (32kD), isoform CRA_a
POU2F2	mRNA	2.49573	1.31946	0.00733304	0.0459862	up	hsa:5452	POU domain protein
POU5F1	mRNA	4.50006	2.16994	3.60447e-05	0.000561074	up	hsa:5460	POU domain, class 5, transcription factor 1
PPARA	mRNA	2.49868	1.32117	1.59332e-08	5.60448e-07	up	hsa:5465	Peroxisome proliferator-activated receptor alpha
PPARGC1A	mRNA	0.432763	-1.20835	0.00254551	0.0198973	down	hsa:10891	Peroxisome proliferative activated receptor, gamma, coactivator 1, alpha, isoform CRA_a
PPFIA4	mRNA	2.35066	1.23307	0.00140706	0.0123189	up	hsa:8497	cDNA FLJ13303 fis, clone OVARC1001372, highly similar to Liprin-alpha-4
PPP1R13L	mRNA	2.62598	1.39285	1.99675e-11	1.14894e-09	up	hsa:10848	Protein phosphatase 1, regulatory (Inhibitor) subunit 13 like, isoform CRA_a
PPP1R3B	mRNA	3.18517	1.67137	1.1012e-16	1.32485e-14	up	hsa:79660	Protein phosphatase 1 regulatory subunit 3B
PPP2R5B	mRNA	2.04263	1.03043	2.92985e-07	8.079e-06	up	hsa:5526	Protein phosphatase 2, regulatory subunit B (B56), beta isoform, isoform CRA_a
PRC1	mRNA	0.31692	-1.65781	3.4097e-24	1.15057e-21	down	hsa:9055	Protein regulator of cytokinesis 1, isoform CRA_e
PRDM16	mRNA	3.97057	1.98934	0.000123806	0.00161312	up	hsa:63976	PR domain zinc finger protein 16
PRIM1	mRNA	0.378175	-1.40287	2.38198e-09	9.63879e-08	down	hsa:5557	DNA primase small subunit
PRKAG2	mRNA	2.52931	1.33874	1.11362e-13	9.16161e-12	up	hsa:51422	Protein kinase, AMP-activated, gamma 2 non-catalytic subunit, isoform CRA_a
PRKXP1	miscRNA	2.40815	1.26793	0.00697635	0.044251	up	hsa:441733	protein kinase, X-linked, pseudogene 1
PRR11	mRNA	0.444193	-1.17074	3.76586e-11	2.07685e-09	down	hsa:55771	Proline-rich protein 11
PRSS22	mRNA	Inf	20	4.65048e-05	0.000696259	up	hsa:64063	Brain-specific serine protease 4
PSAT1P3	ncRNA	0.461731	-1.11488	0.000552937	0.00570145	down		phosphoserine aminotransferase 1 pseudogene 3
PSD4	mRNA	2.26563	1.17991	5.82654e-05	0.000841803	up	hsa:23550	Pleckstrin and Sec7 domain containing 4, isoform CRA_b
PSIP1	mRNA	0.332223	-1.58978	3.89372e-19	6.68276e-17	down	hsa:11168	PC4 and SFRS1-interacting protein
PSIP1P1	ncRNA	0.430858	-1.21472	0.000160009	0.00202261	down		PC4 and SFRS1 interacting protein 1 pseudogene 1
PSMC3IP	mRNA	0.262154	-1.93151	7.56065e-17	9.23466e-15	down	hsa:29893	Homologous-pairing protein 2 homolog
PSORS1C1	mRNA	2.93783	1.55475	0.00293112	0.0222307	up	hsa:170679	psoriasis susceptibility 1 candidate 1
PSORS1C3	miscRNA	2.55022	1.35062	0.000293108	0.00336534	up	hsa:100130889	psoriasis susceptibility 1 candidate 3 (non-protein coding)
PSPC1P1	ncRNA	0.17354	-2.52666	0.00430326	0.0302997	down		paraspeckle component 1 pseudogene 1
PSTK	mRNA	0.413477	-1.27412	0.00466933	0.0323683	down	hsa:118672	cDNA FLJ36952 fis, clone BRACE2005773, highly similar to L-seryl-tRNA(Ser/Sec) kinase
PTAFR	mRNA	6.74704	2.75425	3.8811e-26	1.67976e-23	up	hsa:5724	cDNA FLJ78286, highly similar to Homo sapiens platelet-activating factor receptor (PTAFR), mRNA
PTK6	mRNA	2.61333	1.38589	1.32741e-06	3.17638e-05	up	hsa:5753	cDNA FLJ56703, highly similar to Tyrosine-protein kinase 6 (EC 2.7.10.2)
PTP4A1	mRNA	0.496973	-1.00876	1.28084e-10	6.48863e-09	down	hsa:7803	Protein tyrosine phosphatase type IVA, member 1, isoform CRA_a
PTPLB	mRNA	0.335364	-1.5762	5.76332e-12	3.63107e-10	down	hsa:201562	Very-long-chain (3R)-3-hydroxyacyl-CoA dehydratase 2
PTPRF	mRNA	2.70355	1.43486	4.53042e-20	8.84275e-18	up	hsa:5792	Protein-tyrosine-phosphatase
PTPRN2	mRNA	5.79446	2.53467	2.18085e-20	4.57037e-18	up	hsa:5799	Protein-tyrosine-phosphatase
PTRF	mRNA	2.29806	1.20042	1.09539e-05	0.000199708	up	hsa:284119	Polymerase I and transcript release factor
PTTG1	mRNA	0.424908	-1.23478	2.00749e-11	1.15179e-09	down	hsa:9232	Securin
PTTG3P	miscRNA	0.366388	-1.44855	0.00122412	0.0109829	down	hsa:26255	Putative pituitary tumor-transforming gene 3 protein
PTX3	mRNA	2.83301	1.50233	1.86468e-05	0.000317298	up	hsa:5806	Pentraxin-related protein PTX3
PXDN	mRNA	2.04985	1.03552	1.60372e-08	5.63113e-07	up	hsa:7837	Peroxidasin homolog
PXN-AS1	miscRNA	0.451738	-1.14644	0.00352041	0.0257298	down	hsa:100506649	PXN antisense RNA 1
PYROXD1	mRNA	0.491639	-1.02433	0.000268496	0.00313334	down	hsa:79912	Uncharacterized protein
QRICH2	mRNA	2.23345	1.15928	0.00791395	0.0488252	up	hsa:84074	glutamine rich 2
RAB11FIP2	mRNA	0.45564	-1.13404	2.7516e-08	9.30077e-07	down	hsa:22841	Rab11 family-interacting protein 2
RAB14	mRNA	0.441093	-1.18085	1.92838e-11	1.11605e-09	down	hsa:51552	RAB14, member RAS oncogene family, isoform CRA_a
RAB3A	mRNA	2.65435	1.40836	0.00747353	0.0466574	up	hsa:5864	RAB3A, member RAS oncogene family, isoform CRA_a
RAB6B	mRNA	2.26499	1.1795	4.16977e-06	8.6565e-05	up	hsa:51560	Ras-related protein Rab-6B
RAC2	mRNA	11.1381	3.47743	0.0019783	0.0162617	up	hsa:5880	Ras-related C3 botulinum toxin substrate 2 (Rho family, small GTP binding protein Rac2), isoform CRA_a
RACGAP1	mRNA	0.449011	-1.15518	1.29961e-11	7.78993e-10	down	hsa:29127	Rac GTPase activating protein 1, isoform CRA_a
RAD23B	mRNA	0.347029	-1.52687	9.0639e-21	1.96145e-18	down	hsa:5887	cDNA FLJ56531, highly similar to UV excision repair protein RAD23 homolog B
RAD23BP1	ncRNA	0.366537	-1.44797	3.10843e-06	6.6188e-05	down		RAD23 homolog B (S. cerevisiae) pseudogene 1
RAD51	mRNA	0.329091	-1.60344	1.89101e-10	9.22748e-09	down	hsa:5888	cDNA FLJ54207, moderately similar to Homo sapiens RAD51 homolog, transcript variant 2, mRNA
RAD51AP1	mRNA	0.223211	-2.16352	3.89552e-16	4.35708e-14	down	hsa:10635	cDNA FLJ78249, highly similar to Homo sapiens RAD51 associated protein 1, mRNA
RAD51C	mRNA	0.455252	-1.13526	2.84712e-08	9.55874e-07	down	hsa:5889	cDNA FLJ61513, highly similar to DNA repair protein RAD51 homolog 3
RAD54B	mRNA	0.401214	-1.31755	2.38949e-09	9.64956e-08	down	hsa:25788	HCG2009220, isoform CRA_b
RAD54L	mRNA	0.366781	-1.44701	1.10192e-09	4.68763e-08	down	hsa:8438	DNA repair and recombination protein RAD54-like
RADIL	mRNA	0.412604	-1.27717	5.94982e-05	0.000857748	down	hsa:55698	cDNA FLJ50093
RAP1GAP2	mRNA	2.01261	1.00907	1.98534e-05	0.000333836	up	hsa:23108	Rap1 GTPase-activating protein 2
RASGRF1	mRNA	4.81579	2.26777	0.00807749	0.0496649	up	hsa:5923	cDNA FLJ77032, highly similar to Homo sapiens Ras protein-specific guanine nucleotide-releasing factor 1 (RASGRF1), transcript variant 1, mRNA
RASGRP3	mRNA	4.38704	2.13325	0.0057626	0.0381282	up	hsa:25780	Ras guanyl-releasing protein 3
RBCK1	mRNA	2.76469	1.46712	2.10425e-20	4.45676e-18	up	hsa:10616	HCG2019817, isoform CRA_b
RBL1	mRNA	0.260415	-1.94112	4.70708e-21	1.07716e-18	down	hsa:5933	Retinoblastoma-like protein 1
RBM34	mRNA	0.45411	-1.13889	1.19521e-09	5.05212e-08	down	hsa:23029	RNA-binding protein 34
RDH14	mRNA	0.475283	-1.07314	0.000141043	0.00180929	down	hsa:57665	Putative uncharacterized protein RDH14
RDM1	mRNA	0.450666	-1.14987	0.00318251	0.0236951	down	hsa:201299	RAD52 motif-containing protein 1
REC8	mRNA	2.98004	1.57533	0.000200302	0.00243903	up	hsa:9985	Meiotic recombination protein REC8 homolog
RFC2	mRNA	0.458784	-1.12411	9.48496e-10	4.06974e-08	down	hsa:5982	Replication factor C subunit 2
RFC3	mRNA	0.31652	-1.65963	3.31658e-16	3.81675e-14	down	hsa:5983	Replication factor C (Activator 1) 3, 38kDa, isoform CRA_a
RFC4	mRNA	0.355347	-1.4927	2.11736e-11	1.21133e-09	down	hsa:5984	Replication factor C subunit 4
RFC5	mRNA	0.313556	-1.6732	6.68453e-19	1.09084e-16	down	hsa:5985	cDNA FLJ76127, highly similar to Homo sapiens replication factor C (activator 1) 5, 36.5kDa (RFC5), transcript variant 1, mRNA
RFPL2	mRNA	3.66515	1.87387	0.00504129	0.0342549	up	hsa:10739	Ret finger protein-like 2, isoform CRA_b
RGS11	mRNA	2.33955	1.22623	0.00249975	0.0196399	up	hsa:8786	cDNA FLJ60431, highly similar to Regulator of G-protein signaling 11
RGS16	mRNA	5.42932	2.44077	0.00606265	0.0395872	up	hsa:6004	cDNA FLJ57620, highly similar to Regulator of G-protein signaling 16
RHCG	mRNA	3.2311	1.69203	6.23052e-21	1.40959e-18	up	hsa:51458	cDNA FLJ51019, highly similar to Homo sapiens Rhesus blood group, C glycoprotein (RHCG), mRNA
RHOQP2	ncRNA	0.446049	-1.16473	0.000811971	0.00790301	down		ras homolog family member Q pseudogene 2
RIBC2	mRNA	0.149423	-2.74253	0.000406349	0.00443861	down	hsa:26150	RIB43A-like with coiled-coils protein 2
RIN1	mRNA	2.53083	1.33961	7.41604e-10	3.21669e-08	up	hsa:9610	cDNA FLJ53581, highly similar to Ras and Rab interactor 1
RMI1	mRNA	0.401095	-1.31798	1.355e-08	4.85191e-07	down	hsa:80010	RecQ-mediated genome instability protein 1
RMI2	mRNA	0.438748	-1.18854	7.51051e-07	1.90966e-05	down	hsa:116028	RecQ-mediated genome instability protein 2
RNF212	mRNA	2.20839	1.14299	0.00554823	0.037067	up	hsa:285498	Probable E3 SUMO-protein ligase RNF212
RPA2	mRNA	0.241427	-2.05034	1.50185e-12	1.00337e-10	down	hsa:6118	cDNA, FLJ93412, highly similar to Homo sapiens replication protein A2, 32kDa (RPA2), mRNA
RPA2P3	ncRNA	0.196235	-2.34935	0.00574086	0.0380222	down		replication protein A2 pseudogene 3
RPL26P6	ncRNA	0.446194	-1.16426	0.00643037	0.0414177	down		ribosomal protein L26 pseudogene 6
RPS26P50	ncRNA	7.60141	2.92627	0.00413442	0.0293867	up		ribosomal protein S26 pseudogene 50
RPS6KA2	mRNA	2.90934	1.54069	0.00312325	0.0233734	up	hsa:6196	Ribosomal protein S6 kinase alpha-2
RRAD	mRNA	5.6155	2.48942	3.14914e-05	0.000501169	up	hsa:6236	Ras-related associated with diabetes, isoform CRA_a
RRAGD	mRNA	2.26919	1.18218	1.20066e-07	3.55712e-06	up	hsa:58528	Ras-related GTP-binding protein D
RRM1	mRNA	0.252339	-1.98656	2.8319e-27	1.40951e-24	down	hsa:6240	cDNA FLJ51133, highly similar to Ribonucleoside-diphosphate reductase large subunit (EC 1.17.4.1)
RRM2	mRNA	0.287737	-1.79718	6.97465e-23	1.92859e-20	down	hsa:6241	cDNA FLJ16813 fis, clone THYMU3030231, highly similar to Ribonucleoside-diphosphate reductase M2 subunit
RRM2P2	ncRNA	0	-20	0.0025359	0.0198612	down		ribonucleotide reductase M2 polypeptide pseudogene 2
RRM2P3	ncRNA	0.240654	-2.05497	0.00140771	0.0123192	down		ribonucleotide reductase M2 polypeptide pseudogene 3
RSAD2	mRNA	29.8482	4.89957	3.0262e-09	1.19304e-07	up	hsa:91543	cDNA, FLJ93063, highly similar to Homo sapiens viperin (cig5), mRNA
RTKN2	mRNA	0.217135	-2.20334	6.09374e-05	0.000877226	down	hsa:219790	Rhotekin-2
RTN4IP1	mRNA	0.474592	-1.07524	5.38044e-05	0.000787063	down	hsa:84816	cDNA, FLJ94608, Homo sapiens reticulon 4 interacting protein 1 (RTN4IP1), mRNA
RUNX2	mRNA	2.93652	1.55411	0.00163326	0.0139556	up	hsa:860	Runt-related transcription factor 2
SAA1	mRNA	3.38924	1.76096	1.68976e-07	4.89687e-06	up	hsa:6288	Serum amyloid A protein
SAA2	mRNA	3.00643	1.58805	2.16932e-05	0.000361112	up	hsa:6289	Serum amyloid A protein
SAMD11	mRNA	0.258246	-1.95318	2.19446e-18	3.26041e-16	down	hsa:148398	Sterile alpha motif domain-containing protein 11
SAMD9	mRNA	9.68114	3.27518	2.02594e-50	3.66677e-47	up	hsa:54809	Sterile alpha motif domain-containing protein 9
SAMD9L	mRNA	4.77468	2.2554	5.90331e-14	5.0226e-12	up	hsa:219285	cDNA FLJ54430, highly similar to Homo sapiens sterile alpha motif domain containing 9-like (SAMD9L), mRNA
SAMHD1	mRNA	3.2909	1.71848	4.93401e-18	7.27639e-16	up	hsa:25939	Deoxynucleoside triphosphate triphosphohydrolase SAMHD1
SAPCD2	mRNA	0.487711	-1.0359	1.62162e-06	3.76719e-05	down	hsa:89958	Suppressor APC domain-containing protein 2
SASS6	mRNA	0.367088	-1.4458	2.15472e-07	6.08487e-06	down	hsa:163786	cDNA FLJ54468, highly similar to Spindle assembly abnormal protein 6 homolog
SATB1	mRNA	9.64661	3.27002	0.00777594	0.0481528	up	hsa:6304	DNA-binding protein SATB1
SAYSD1	mRNA	0.452791	-1.14308	0.000253944	0.00298451	down	hsa:55776	SAYSvFN domain-containing protein 1
SBF2-AS1	miscRNA	0.259282	-1.9474	4.3848e-07	1.17651e-05	down	hsa:283104	SBF2 antisense RNA 1
SBSN	mRNA	11.6112	3.53745	0.000508315	0.00531236	up	hsa:374897	Suprabasin
SCARF1	mRNA	7.69344	2.94363	0.00121197	0.0109082	up	hsa:8578	Scavenger receptor class F member 1
SCG2	mRNA	0.443374	-1.1734	0.000271128	0.00316036	down	hsa:7857	cDNA FLJ51276, highly similar to Secretogranin-2
SCN5A	mRNA	3.44098	1.78282	0.000860576	0.00828091	up	hsa:6331	Sodium channel protein type 5 subunit alpha
SCYL3	mRNA	0.412156	-1.27874	5.41887e-06	0.000109305	down	hsa:57147	Protein-associating with the carboxyl-terminal domain of ezrin
SDR42E1	mRNA	0.408152	-1.29282	0.00441709	0.030921	down	hsa:93517	Short-chain dehydrogenase/reductase family 42E member 1
SELENBP1	mRNA	0.49033	-1.02818	6.9968e-06	0.000135637	down	hsa:8991	cDNA FLJ52715, highly similar to Selenium-binding protein 1
SELPLG	mRNA	7.33122	2.87405	0.00329189	0.0243365	up	hsa:6404	cDNA FLJ50962, highly similar to P-selectin glycoprotein ligand 1
SEMA4B	mRNA	2.87951	1.52582	2.46276e-22	6.28603e-20	up	hsa:10509	Semaphorin-4B
SEMA7A	mRNA	4.97039	2.31336	1.82202e-12	1.19718e-10	up	hsa:8482	cDNA FLJ11033 fis, clone PLACE1004203, highly similar to Semaphorin-7A
SENP1	mRNA	0.405436	-1.30245	1.90692e-11	1.11009e-09	down	hsa:29843	Sentrin-specific protease 1
SERINC2	mRNA	2.2651	1.17958	5.25516e-08	1.66336e-06	up	hsa:347735	Serine incorporator 2, isoform CRA_b
SERP1	mRNA	0.473841	-1.07753	6.20764e-10	2.73225e-08	down	hsa:27230	Stress-associated endoplasmic reticulum protein 1
SERPINA6	mRNA	0.320948	-1.63959	5.44464e-05	0.000795285	down	hsa:866	cDNA, FLJ94361, highly similar to Homo sapiens serine (or cysteine) proteinase inhibitor, clade A(alpha-1 antiproteinase, antitrypsin), member 6 (SERPINA6), mRNA
SERPINB7	mRNA	3.48555	1.80139	1.38274e-10	6.95174e-09	up	hsa:8710	Serpin B7
SERPINE1	mRNA	4.8085	2.26559	5.73682e-46	8.15817e-43	up	hsa:5054	Serpin peptidase inhibitor, clade E (Nexin, plasminogen activator inhibitor type 1), member 1, isoform CRA_b
SEZ6L2	mRNA	2.02365	1.01696	8.71672e-09	3.21969e-07	up	hsa:26470	cDNA FLJ14501 fis, clone NT2RM1000199, highly similar to Homo sapiens seizure related 6 homolog-like 2 (SEZ6L2), transcript variant 2, mRNA
SFRP4	mRNA	0.358361	-1.48051	0.000623035	0.00628687	down	hsa:6424	cDNA FLJ53955, highly similar to Secreted frizzled-related protein 4
SFXN3	mRNA	2.08388	1.05927	7.32355e-10	3.18351e-08	up	hsa:81855	cDNA FLJ58980, highly similar to Sideroflexin-3
SGOL1	mRNA	0.284428	-1.81386	2.61568e-13	1.98762e-11	down	hsa:151648	Shugoshin-like 1 (S. pombe), isoform CRA_b
SGOL2	mRNA	0.334649	-1.57928	3.21774e-12	2.06651e-10	down	hsa:151246	cDNA FLJ61724, highly similar to Shugoshin-like 2
SGPL1	mRNA	0.43946	-1.1862	5.42008e-12	3.42567e-10	down	hsa:8879	Sphingosine-1-phosphate lyase 1
SGSH	mRNA	2.28396	1.19154	0.000886076	0.00846898	up	hsa:6448	cDNA FLJ38650 fis, clone HHDPC2007775, highly similar to N-sulphoglucosamine sulphohydrolase (EC 3.10.1.1)
SH2D3C	mRNA	4.86421	2.2822	0.00788178	0.0487173	up	hsa:10044	cDNA FLJ78051, highly similar to Homo sapiens SH2 domain containing 3C, mRNA
SH3BP5-AS1	miscRNA	3.05334	1.61039	6.63759e-08	2.05172e-06	up	hsa:100505696	SH3BP5 antisense RNA 1
SH3D21	mRNA	2.40107	1.26368	0.000319943	0.00362536	up	hsa:79729	SH3 domain-containing protein 21
SH3GL1P1	miscRNA	4.34989	2.12098	0.00232291	0.0184987	up	hsa:6458	SH3-domain GRB2-like 1 pseudogene 1
SHC2	mRNA	2.17425	1.12052	0.00470141	0.0325227	up	hsa:25759	SHC-transforming protein 2
SHCBP1	mRNA	0.304925	-1.71347	3.58297e-20	7.06272e-18	down	hsa:79801	SHC SH2 domain-binding protein 1
SHOX2	mRNA	2.26983	1.18258	0.00253979	0.0198683	up	hsa:6474	Short stature homeobox protein 2
SIRT1	mRNA	0.49345	-1.01902	1.7873e-07	5.14209e-06	down	hsa:23411	Sirtuin (Silent mating type information regulation 2 homolog) 1 (S. cerevisiae), isoform CRA_a
SKA1	mRNA	0.231024	-2.11388	1.79423e-15	1.89002e-13	down	hsa:220134	Spindle and kinetochore-associated protein 1
SKA3	mRNA	0.268874	-1.895	1.36167e-15	1.48139e-13	down	hsa:221150	Spindle and kinetochore-associated protein 3
SLAMF7	mRNA	7.20381	2.84876	0.00175884	0.0148237	up	hsa:57823	cDNA FLJ76627
SLC12A2	mRNA	0.35679	-1.48685	5.72366e-19	9.59053e-17	down	hsa:6558	SLC12A2 protein
SLC16A13	mRNA	2.22224	1.15201	9.71424e-08	2.91705e-06	up	hsa:201232	Monocarboxylate transporter 13
SLC16A2	mRNA	2.49791	1.32072	8.60574e-15	8.2371e-13	up	hsa:6567	Monocarboxylate transporter 8
SLC16A6	mRNA	2.29841	1.20063	2.75152e-08	9.30077e-07	up	hsa:9120	Solute carrier family 16 (Monocarboxylic acid transporters), member 6, isoform CRA_a
SLC17A7	mRNA	2.66492	1.41409	9.48188e-06	0.000177087	up	hsa:57030	cDNA FLJ75352
SLC22A31	mRNA	3.79576	1.92439	1.35789e-05	0.000241593	up	hsa:146429	Putative solute carrier family 22 member 31
SLC23A1	mRNA	0.342486	-1.54588	2.04693e-07	5.80517e-06	down	hsa:9963	cDNA FLJ76272, highly similar to Homo sapiens solute carrier family 23 (nucleobase transporters), member 1 (SLC23A1), transcript variant 2, mRNA
SLC25A13	mRNA	0.455236	-1.13531	6.79936e-11	3.59068e-09	down	hsa:10165	cDNA FLJ54671, highly similar to Calcium-binding mitochondrial carrier protein Aralar2
SLC25A33	mRNA	0.454516	-1.1376	0.000406428	0.00443861	down	hsa:84275	Solute carrier family 25 member 33
SLC26A6	mRNA	2.54413	1.34717	8.27465e-13	5.76014e-11	up	hsa:65010	Solute carrier family 26 member 6
SLC26A9	mRNA	0.243088	-2.04045	0.00359923	0.0261522	down	hsa:115019	cDNA FLJ45583 fis, clone BRTHA3012265, highly similar to Homo sapiens solute carrier family 26, member 9 (SLC26A9), transcript variant 2, mRNA
SLC27A2	mRNA	0.44026	-1.18357	2.26955e-08	7.79042e-07	down	hsa:11001	cDNA FLJ41911 fis, clone PEBLM2008605, highly similar to Very-long-chain acyl-CoA synthetase (EC 6.2.1.-)
SLC2A1	mRNA	2.00265	1.00191	1.39979e-10	7.01974e-09	up	hsa:6513	cDNA FLJ16785 fis, clone NT2RI2015342, highly similar to Solute carrier family 2, facilitated glucose transporter member 1
SLC2A14	mRNA	2.62716	1.39351	0.000861637	0.00828312	up	hsa:144195	cDNA FLJ56136, highly similar to Solute carrier family 2, facilitated glucosetransporter member 14
SLC2A3	mRNA	2.20276	1.13931	1.25499e-12	8.44109e-11	up	hsa:6515	cDNA FLJ57557, highly similar to Solute carrier family 2, facilitated glucose transporter member 3
SLC35F3	mRNA	2.28108	1.18972	4.4641e-08	1.42429e-06	up	hsa:148641	Putative thiamine transporter SLC35F3
SLC36A4	mRNA	0.477706	-1.06581	1.92477e-05	0.0003253	down	hsa:120103	Proton-coupled amino acid transporter 4
SLC39A13	mRNA	2.09191	1.06482	1.1112e-08	4.00777e-07	up	hsa:91252	Zinc transporter ZIP13
SLC3A1	mRNA	0.27611	-1.85669	0.00344417	0.0252653	down	hsa:6519	Neutral and basic amino acid transport protein rBAT
SLC40A1	mRNA	0.472874	-1.08047	0.000334868	0.0037666	down	hsa:30061	cDNA FLJ78004, highly similar to Homo sapiens solute carrier family 40 (iron-regulated transporter), member 1, mRNA
SLC47A1	mRNA	0.320032	-1.64371	6.41852e-17	7.88805e-15	down	hsa:55244	cDNA FLJ55387
SLC4A5	mRNA	2.06751	1.0479	0.000367345	0.00408574	up	hsa:57835	Electrogenic sodium bicarbonate cotransporter 4
SLC6A17	mRNA	2.00316	1.00228	0.00042167	0.00455509	up	hsa:388662	cDNA FLJ58911, highly similar to Orphan sodium- and chloride-dependent neurotransmitter transporter NTT4
SLC6A6	mRNA	2.21281	1.14588	2.9964e-08	9.9758e-07	up	hsa:6533	Sodium- and chloride-dependent taurine transporter
SLC7A7	mRNA	0.472168	-1.08263	9.9245e-07	2.43173e-05	down	hsa:9056	cDNA FLJ53460, highly similar to Y+L amino acid transporter 1
SLC7A9	mRNA	8.24664	3.04381	0.00272193	0.0209717	up	hsa:11136	b(0,+)-type amino acid transporter 1
SLC9A3	mRNA	10.8813	3.44378	1.34538e-07	3.94481e-06	up	hsa:6550	Sodium/hydrogen exchanger 3
SLCO4A1	mRNA	3.44486	1.78445	1.43105e-18	2.17486e-16	up	hsa:28231	Solute carrier organic anion transporter family member 4A1
SLITRK6	mRNA	0.358783	-1.47882	0.00123332	0.0110555	down	hsa:84189	SLIT and NTRK-like protein 6
SMC1A	mRNA	0.491224	-1.02555	1.0581e-10	5.48588e-09	down	hsa:8243	cDNA FLJ77162, highly similar to Homo sapiens SMC1 structural maintenance of chromosomes 1-like 1 (SMC1L1), mRNA
SMC2	mRNA	0.433761	-1.20503	1.05739e-11	6.43781e-10	down	hsa:10592	Structural maintenance of chromosomes protein
SMC4	mRNA	0.359794	-1.47476	3.24052e-19	5.70934e-17	down	hsa:10051	cDNA FLJ16648 fis, clone TESTI4035508, highly similar to Structural maintenance of chromosomes 4-like 1 protein
SMTN	mRNA	2.04968	1.0354	2.91652e-08	9.76682e-07	up	hsa:6525	Smoothelin
SNHG1	miscRNA	0.432992	-1.20759	2.5723e-13	1.96214e-11	down	hsa:23642	small nucleolar RNA host gene 1 (non-protein coding)
SNHG15	miscRNA	0.423084	-1.24098	2.51226e-09	1.01044e-07	down	hsa:285958	small nucleolar RNA host gene 15 (non-protein coding)
SNRNP25	mRNA	0.472579	-1.08137	0.001699	0.0144306	down	hsa:79622	Chromosome 16 open reading frame 33
SNRPC	mRNA	0.420285	-1.25056	2.35591e-10	1.1275e-08	down	hsa:6631	U1 small nuclear ribonucleoprotein C
SNRPGP2	ncRNA	0.464543	-1.10612	0.00581218	0.0383542	down		small nuclear ribonucleoprotein polypeptide G pseudogene 2
SNX18P15	ncRNA	4.74937	2.24774	0.00019606	0.00239911	up		sorting nexin 18 pseudogene 15
SNX33	mRNA	2.68239	1.42352	5.73722e-17	7.22926e-15	up	hsa:257364	Sorting nexin-33
SORCS2	mRNA	2.71562	1.44128	2.05859e-09	8.4854e-08	up	hsa:57537	cDNA FLJ51207, highly similar to VPS10 domain-containing receptor SorCS2
SP100	mRNA	2.70728	1.43685	4.49636e-15	4.49839e-13	up	hsa:6672	cDNA FLJ61544, highly similar to Nuclear autoantigen Sp-100
SP110	mRNA	7.45646	2.89849	2.32982e-31	1.54615e-28	up	hsa:3431	Sp110 nuclear body protein
SP140L	mRNA	3.69995	1.8875	1.19036e-11	7.18149e-10	up	hsa:93349	SP140L-2 protein
SPAG16	mRNA	0.382787	-1.38539	6.74677e-07	1.73766e-05	down	hsa:79582	Putative uncharacterized protein PF20
SPAG5	mRNA	0.363321	-1.46068	6.93571e-18	1.0006e-15	down	hsa:10615	SPAG5 protein
SPATA41	miscRNA	0.0466908	-4.42072	0.0033358	0.0245972	down	hsa:388182	spermatogenesis associated 41 (non-protein coding)
SPC24	mRNA	0.341484	-1.55011	6.36812e-05	0.000910797	down	hsa:147841	Kinetochore protein Spc24
SPC25	mRNA	0.220342	-2.18218	2.41916e-08	8.27544e-07	down	hsa:57405	Kinetochore protein Spc25
SPDEF	mRNA	0.169684	-2.55908	2.73967e-15	2.79713e-13	down	hsa:25803	SAM pointed domain-containing Ets transcription factor
SPHK1	mRNA	2.49632	1.3198	4.72382e-05	0.000704469	up	hsa:8877	cDNA FLJ16332 fis, clone SYNOV2016837, highly similar to Sphingosine kinase 1 (EC 2.7.1.-)
SPINT1	mRNA	2.60112	1.37913	0.00436885	0.0306482	up	hsa:6692	cDNA, FLJ95704, highly similar to Homo sapiens serine protease inhibitor, Kunitz type 1 (SPINT1), mRNA
SPNS2	mRNA	10.3283	3.36852	1.50279e-08	5.34268e-07	up	hsa:124976	Protein spinster homolog 2
SPOCD1	mRNA	4.25837	2.0903	1.11177e-12	7.60623e-11	up	hsa:90853	SPOC domain-containing protein 1
SPOCK1	mRNA	2.47748	1.30887	2.74826e-05	0.000444477	up	hsa:6695	Sparc/osteonectin, cwcv and kazal-like domains proteoglycan (Testican) 1, isoform CRA_a
SPOPL	mRNA	0.468959	-1.09247	6.70115e-06	0.000131054	down	hsa:339745	Speckle-type POZ protein-like
SPRED3	mRNA	2.45231	1.29414	1.51877e-06	3.56571e-05	up	hsa:399473	Sprouty-related, EVH1 domain containing 3
SPTSSA	mRNA	0.494141	-1.01701	3.04107e-10	1.4146e-08	down	hsa:171546	Serine palmitoyltransferase small subunit A
SRCIN1	mRNA	2.07056	1.05002	2.51399e-05	0.000410254	up	hsa:80725	SRC kinase-signaling inhibitor 1
SRGAP2C	mRNA	0.42128	-1.24715	0.00189398	0.0157639	down	hsa:653464	SLIT-ROBO Rho GTPase-activating protein 2C
SRR	mRNA	0.342593	-1.54543	8.78696e-09	3.23962e-07	down	hsa:63826	Serine racemase variant
SSBP3	mRNA	0.48349	-1.04844	2.14767e-05	0.000358408	down	hsa:23648	Single-stranded DNA-binding protein 3
SSRP1	mRNA	0.492413	-1.02206	5.43052e-11	2.93794e-09	down	hsa:6749	Structure specific recognition protein 1, isoform CRA_a
ST6GALNAC4	mRNA	2.0024	1.00173	6.64189e-08	2.05172e-06	up	hsa:27090	ST6 (Alpha-N-acetyl-neuraminyl-2,3-beta-galactosyl-1, 3)-N-acetylgalactosaminide alpha-2,6-sialyltransferase 4, isoform CRA_a
STAT2	mRNA	3.97343	1.99038	3.9191e-23	1.1308e-20	up	hsa:6773	STAT2 protein
STC1	mRNA	4.09582	2.03415	5.21897e-32	3.58292e-29	up	hsa:6781	cDNA, FLJ92965, highly similar to Homo sapiens stanniocalcin 1 (STC1), mRNA
STEAP1	mRNA	0.418224	-1.25765	1.77343e-11	1.03845e-09	down	hsa:26872	Six transmembrane epithelial antigen of the prostate 1, isoform CRA_a
STIL	mRNA	0.328879	-1.60437	1.70255e-14	1.54776e-12	down	hsa:6491	SCL-interrupting locus protein
STK33	mRNA	0.394755	-1.34097	0.0047497	0.0327823	down	hsa:65975	cDNA FLJ35401 fis, clone SKNSH2005792, highly similar to Serine/threonine-protein kinase 33 (EC2.7.11.1)
STMN1	mRNA	0.410103	-1.28594	4.55673e-06	9.35257e-05	down	hsa:3925	Stathmin
STRIP2	mRNA	2.06872	1.04874	7.64098e-05	0.00106455	up	hsa:57464	Striatin-interacting protein 2
STT3B	mRNA	0.435137	-1.20046	4.89989e-13	3.53449e-11	down	hsa:201595	Dolichyl-diphosphooligosaccharide--protein glycosyltransferase subunit STT3B
SULT1C2	mRNA	2.345	1.22959	0.0056161	0.0373824	up	hsa:6819	Sulfotransferase 1C2
SUPT16HP	ncRNA	0.452687	-1.14341	1.21136e-05	0.000218056	down		suppressor of Ty 16 homolog (S. cerevisiae) pseudogene 1
SUZ12	mRNA	0.482237	-1.05219	2.26022e-09	9.24e-08	down	hsa:23512	Polycomb protein SUZ12
TACC1	mRNA	0.340923	-1.55248	2.71445e-17	3.6028e-15	down	hsa:6867	Transforming acidic coiled-coil-containing protein 1
TACC3	mRNA	0.473233	-1.07938	1.62027e-10	8.02438e-09	down	hsa:10460	Transforming acidic coiled-coil-containing protein 3
TAF1B	mRNA	0.448427	-1.15706	1.285e-08	4.60955e-07	down	hsa:9014	TATA box-binding protein-associated factor RNA polymerase I subunit B
TAF9B	mRNA	0.376337	-1.4099	2.82086e-09	1.12321e-07	down	hsa:51616	cDNA, FLJ92954, highly similar to Homo sapiens TAF9-like RNA polymerase II, TATA box binding protein (TBP)-associated factor, 31kDa (TAF9L), mRNA
TAGLN	mRNA	2.37039	1.24513	0.000100414	0.00134713	up	hsa:6876	Transgelin variant
TAP1	mRNA	2.14646	1.10196	2.23998e-11	1.26693e-09	up	hsa:6890	cDNA, FLJ94363, highly similar to Homo sapiens transporter 1, ATP-binding cassette, sub-family B(MDR/TAP) (TAP1), mRNA
TAPBP	mRNA	2.06519	1.04628	0.000298867	0.00342356	up	hsa:6892	TAP binding protein (Tapasin), isoform CRA_c
TATDN3	mRNA	0.441968	-1.17799	1.03779e-05	0.000191309	down	hsa:128387	cDNA FLJ53789
TBC1D3F	mRNA	2.66979	1.41673	0.00724834	0.0456091	up	hsa:84218	TBC1 domain family member 3F
TBC1D3H	mRNA	2.6867	1.42584	0.00152511	0.0131786	up	hsa:729877	TBC1 domain family member 3B
TCF19	mRNA	0.353833	-1.49886	3.35556e-11	1.85572e-09	down	hsa:6941	Transcription factor 19 isoform 2
TCF7L1	mRNA	2.01169	1.00841	0.000202703	0.00246374	up	hsa:83439	Transcription factor 7-like 1
TGFB1I1	mRNA	3.3497	1.74403	1.63573e-12	1.07834e-10	up	hsa:7041	Transforming growth factor beta 1 induced transcript 1, isoform CRA_a
TGFBI	mRNA	2.05915	1.04205	1.06104e-11	6.44033e-10	up	hsa:7045	Transforming growth factor beta
TGM2	mRNA	2.21561	1.1477	1.27638e-13	1.0288e-11	up	hsa:7052	cDNA FLJ58187, highly similar to Protein-glutamine gamma-glutamyltransferase 2(EC 2.3.2.13)
THEMIS2	mRNA	5.78371	2.53199	9.89362e-15	9.33517e-13	up	hsa:9473	Protein THEMIS2
THSD7A	mRNA	0.469135	-1.09192	6.52633e-10	2.85566e-08	down	hsa:221981	Thrombospondin type-1 domain-containing protein 7A
TIMELESS	mRNA	0.378008	-1.40351	1.83406e-17	2.50098e-15	down	hsa:8914	Protein timeless homolog
TIMP2	mRNA	2.34014	1.22659	5.50942e-15	5.45706e-13	up	hsa:7077	TIMP metallopeptidase inhibitor 2, isoform CRA_b
TINAGL1	mRNA	3.10712	1.63558	0.00393453	0.0282076	up	hsa:64129	cDNA FLJ59706, highly similar to Tubulointerstitial nephritis antigen-like
TIPIN	mRNA	0.34322	-1.54279	1.06649e-10	5.48648e-09	down	hsa:54962	cDNA FLJ53020, highly similar to Homo sapiens timeless-interacting protein, mRNA
TK1	mRNA	0.381394	-1.39065	2.58606e-11	1.44218e-09	down	hsa:7083	Thymidine kinase, cytosolic
TLDC1	mRNA	2.69377	1.42962	1.39556e-16	1.66373e-14	up	hsa:57707	cDNA FLJ75055
TM4SF19	mRNA	4.29323	2.10206	1.07385e-06	2.6104e-05	up	hsa:116211	TM4SF19 protein
TM4SF19-TCTEX1D2	miscRNA	2.27085	1.18323	0.00298073	0.0225446	up	hsa:100534611	TM4SF19-TCTEX1D2 readthrough (NMD candidate)
TM4SF20	mRNA	0.231576	-2.11044	3.37277e-14	2.9977e-12	down	hsa:79853	Transmembrane 4 L6 family member 20
TM4SF4	mRNA	0.26939	-1.89223	4.78688e-10	2.13362e-08	down	hsa:7104	cDNA FLJ31015 fis, clone HLUNG2000281, highly similar to Transmembrane 4 L6 family member 4
TMCC2	mRNA	2.34954	1.23238	1.29411e-05	0.000231278	up	hsa:9911	cDNA FLJ38497 fis, clone FELIV1000164, highly similar to Transmembrane and coiled-coil domains protein 2
TMEM102	mRNA	2.18571	1.1281	7.823e-07	1.96875e-05	up	hsa:284114	Transmembrane protein 102
TMEM106A	mRNA	2.90385	1.53797	1.18797e-05	0.000214622	up	hsa:113277	Transmembrane protein 106A
TMEM132A	mRNA	2.28209	1.19036	1.71025e-13	1.34052e-11	up	hsa:54972	Transmembrane protein 132A
TMEM140	mRNA	7.82285	2.96769	2.69936e-23	8.02111e-21	up	hsa:55281	Transmembrane protein 140
TMEM158	mRNA	5.22401	2.38516	3.22798e-22	8.13491e-20	up	hsa:25907	Transmembrane protein 158
TMEM171	mRNA	10.7637	3.4281	3.81754e-07	1.03547e-05	up	hsa:134285	Transmembrane protein 171
TMEM178A	mRNA	3.0546	1.61098	0.00161925	0.0138657	up	hsa:130733	Transmembrane protein 178A
TMEM194B	mRNA	0.4307	-1.21524	4.90573e-06	9.97632e-05	down	hsa:100131211	Transmembrane protein 194B
TMEM237	mRNA	0.451435	-1.14741	3.35865e-07	9.21039e-06	down	hsa:65062	Amyotrophic lateral sclerosis 2 (Juvenile) chromosome region, candidate 4, isoform CRA_a
TMEM30A	mRNA	0.370478	-1.43254	6.52311e-18	9.47946e-16	down	hsa:55754	cDNA FLJ53706, highly similar to Cell cycle control protein 50A
TMEM37	mRNA	0.457278	-1.12886	7.39356e-05	0.00103515	down	hsa:140738	Voltage-dependent calcium channel gamma-like subunit
TMEM45A	mRNA	2.62388	1.3917	0.00556332	0.0371304	up	hsa:55076	Transmembrane protein 45A, isoform CRA_a
TMEM97	mRNA	0.431505	-1.21255	1.76042e-09	7.31696e-08	down	hsa:27346	Transmembrane protein 97, isoform CRA_a
TMOD1	mRNA	2.10802	1.07589	0.00372161	0.0269046	up	hsa:7111	Tropomodulin-1
TMOD3	mRNA	0.39165	-1.35236	2.03865e-16	2.3875e-14	down	hsa:29766	Tropomodulin-3
TMPO	mRNA	0.345207	-1.53447	3.29285e-20	6.62195e-18	down	hsa:7112	Thymopoietin, isoform CRA_c
TMPO-AS1	miscRNA	0.415223	-1.26804	0.000719867	0.00713313	down	hsa:100128191	TMPO antisense RNA 1
TNFAIP8	mRNA	0.434466	-1.20269	3.76203e-08	1.22929e-06	down	hsa:25816	Tumor necrosis factor alpha-induced protein 8
TNFRSF10D	mRNA	2.51811	1.33234	3.12146e-13	2.30167e-11	up	hsa:8793	Tumor necrosis factor receptor superfamily member 10D
TNFRSF1B	mRNA	2.71612	1.44155	1.21246e-05	0.000218056	up	hsa:7133	Tumor necrosis factor receptor superfamily member 1B
TNFRSF25	mRNA	2.98313	1.57683	0.00380425	0.0274019	up	hsa:8718	cDNA FLJ37144 fis, clone BRACE2024610, highly similar to Tumor necrosis factor receptor superfamily member 25
TNNI3	mRNA	2.2784	1.18802	0.00202974	0.0166024	up	hsa:7137	Cardiac troponin I
TNS1	mRNA	2.69514	1.43036	1.53764e-06	3.60151e-05	up	hsa:7145	Tensin-1
TNXB	mRNA	3.20995	1.68255	8.99488e-09	3.31015e-07	up	hsa:7148	Growth-inhibiting protein 45
TONSL	mRNA	0.478413	-1.06367	7.82055e-07	1.96875e-05	down	hsa:4796	Tonsoku-like protein
TOP2A	mRNA	0.318498	-1.65064	2.14822e-25	8.22479e-23	down	hsa:7153	DNA topoisomerase 2-alpha
TP53INP1	mRNA	3.32461	1.73318	1.11321e-06	2.69294e-05	up	hsa:94241	Tumor protein p53 inducible nuclear protein 1, isoform CRA_b
TPBG	mRNA	2.00028	1.0002	1.56017e-09	6.49819e-08	up	hsa:7162	Trophoblast glycoprotein
TPBGL	mRNA	5.213	2.38211	0.00269301	0.0208053	up	hsa:100507050	Trophoblast glycoprotein-like
TPRG1L	mRNA	2.80455	1.48777	3.79043e-14	3.32439e-12	up	hsa:127262	Tumor protein p63-regulated gene 1-like protein
TPX2	mRNA	0.293092	-1.77057	2.01152e-27	1.05388e-24	down	hsa:22974	cDNA FLJ10529 fis, clone NT2RP2000965, highly similar to Targeting protein for Xklp2
TRAF1	mRNA	2.08904	1.06284	4.11176e-09	1.58953e-07	up	hsa:7185	TNF receptor-associated factor 1
TRAIP	mRNA	0.318017	-1.65282	7.93611e-11	4.14698e-09	down	hsa:10293	TRAF-interacting protein
TRANK1	mRNA	3.69916	1.8872	4.16106e-26	1.76261e-23	up	hsa:9881	TPR and ankyrin repeat-containing protein 1
TRDMT1	mRNA	0.47699	-1.06797	0.000740283	0.00729979	down	hsa:1787	tRNA aspartic acid methyltransferase 1 variant 5
TREX1	mRNA	2.30062	1.20202	0.00078857	0.00770346	up	hsa:11277	Three-prime repair exonuclease 1
TRIM14	mRNA	2.13768	1.09605	2.63871e-10	1.24778e-08	up	hsa:9830	Tripartite motif-containing 14, isoform CRA_a
TRIM21	mRNA	2.81446	1.49286	7.22365e-15	7.01539e-13	up	hsa:6737	E3 ubiquitin-protein ligase TRIM21
TRIM22	mRNA	6.23132	2.63954	3.64879e-13	2.66094e-11	up	hsa:10346	cDNA FLJ76655, highly similar to Homo sapiens tripartite motif-containing 22, mRNA
TRIM25	mRNA	2.43996	1.28686	3.82649e-16	4.30405e-14	up	hsa:7706	E3 ubiquitin/ISG15 ligase TRIM25
TRIM34	mRNA	2.19458	1.13395	0.000218624	0.00262521	up	hsa:53840	Tripartite motif-containing protein 34
TRIM45	mRNA	0.383457	-1.38286	9.59381e-05	0.00129406	down	hsa:80263	Tripartite motif-containing protein 45
TRIM5	mRNA	2.07307	1.05177	3.3628e-05	0.000530507	up	hsa:85363	Tripartite motif-containing protein 5 alpha
TRIM56	mRNA	2.24102	1.16415	1.55328e-08	5.50031e-07	up	hsa:81844	E3 ubiquitin-protein ligase TRIM56
TRIM67	mRNA	0.278439	-1.84457	0.00122285	0.0109814	down	hsa:440730	Tripartite motif-containing protein 67
TRIM73	mRNA	17.4852	4.12806	0.000243256	0.00288273	up	hsa:375593	Tripartite motif-containing protein 73
TRMT10A	mRNA	0.419731	-1.25246	0.000437391	0.00467922	down	hsa:93587	tRNA methyltransferase 10 homolog A
TRNA	tRNA	0.111418	-3.16595	0.00130559	0.0115932	down	hsa:4553	tRNA
TRNY	tRNA	0.147557	-2.76065	0.00116219	0.0105461	down	hsa:4579	tRNA
TRUB1	mRNA	0.361672	-1.46725	3.0097e-10	1.40328e-08	down	hsa:142940	cDNA FLJ43566 fis, clone PUAEN2007044, highly similar to Homo sapiens TruB pseudouridine (psi) synthase homolog 1 (TRUB1), mRNA
TSEN15	mRNA	0.417555	-1.25996	7.94225e-10	3.42998e-08	down	hsa:116461	Chromosome 1 open reading frame 19, isoform CRA_c
TSPAN18	mRNA	2.00929	1.00669	4.57715e-05	0.000688266	up	hsa:90139	Tetraspanin-18
TSPAN7	mRNA	2.13767	1.09604	0.0045827	0.0318565	up	hsa:7102	Tetraspanin-7
TTK	mRNA	0.288608	-1.79282	1.30295e-11	7.78993e-10	down	hsa:7272	Dual-specificity protein kinase TTK
TTLL11	mRNA	2.35506	1.23577	0.000461644	0.00488877	up	hsa:158135	Tubulin polyglutamylase TTLL11
TTYH2	mRNA	2.05323	1.03789	4.11599e-06	8.55378e-05	up	hsa:94015	Protein tweety homolog 2
TUBA1B	mRNA	0.423366	-1.24002	5.55647e-11	2.99793e-09	down	hsa:10376	cDNA FLJ78587
TYMP	mRNA	2.73623	1.45219	1.29193e-10	6.52713e-09	up	hsa:1890	cDNA, FLJ95575, highly similar to Homo sapiens endothelial cell growth factor 1 (platelet-derived) (ECGF1), mRNA
TYMS	mRNA	0.431237	-1.21345	5.34566e-13	3.8017e-11	down	hsa:7298	cDNA FLJ78114, highly similar to Homo sapiens thymidylate synthetase, mRNA
UAP1L1	mRNA	2.08097	1.05725	2.91891e-08	9.76682e-07	up	hsa:91373	UDP-N-acetylhexosamine pyrophosphorylase-like protein 1
UBA7	mRNA	5.39251	2.43096	2.79056e-06	6.03883e-05	up	hsa:7318	Ubiquitin-like modifier-activating enzyme 7
UBE2C	mRNA	0.418466	-1.25682	2.7532e-10	1.28973e-08	down	hsa:11065	cDNA, FLJ92217, highly similar to Homo sapiens ubiquitin-conjugating enzyme E2C (UBE2C), mRNA
UBE2L6	mRNA	2.96479	1.56793	1.36509e-19	2.49336e-17	up	hsa:9246	Ubiquitin/ISG15-conjugating enzyme E2 L6
UBE2T	mRNA	0.384653	-1.37837	5.05207e-05	0.000745602	down	hsa:29089	Ubiquitin-conjugating enzyme E2T (Putative), isoform CRA_a
UCN2	mRNA	2.80179	1.48635	0.00389039	0.0279415	up	hsa:90226	Urocortin-2
UPK1A	mRNA	2.57893	1.36677	0.000202972	0.002464	up	hsa:11045	Uroplakin-1a
UPK1A-AS1	antisense_RNA	3.48298	1.80032	0.000279804	0.00324381	up	hsa:100862728	UPK1A antisense RNA 1
UQCRFS1P1	ncRNA	0.465345	-1.10363	1.37885e-06	3.27975e-05	down		Putative cytochrome b-c1 complex subunit Rieske-like protein 1
USP1	mRNA	0.406927	-1.29716	1.02595e-11	6.26555e-10	down	hsa:7398	Ubiquitin carboxyl-terminal hydrolase 1
VAV3	mRNA	0.49429	-1.01657	8.5423e-05	0.00116886	down	hsa:10451	cDNA FLJ60542, highly similar to Protein vav-3
VBP1	mRNA	0.425436	-1.23298	5.4094e-08	1.70945e-06	down	hsa:7411	cDNA FLJ59776, highly similar to Prefoldin subunit 3
VRK1	mRNA	0.364989	-1.45407	6.86499e-07	1.76104e-05	down	hsa:7443	cDNA FLJ75441, highly similar to Homo sapiens vaccinia related kinase 1 (VRK1), mRNA
WBP2	mRNA	2.01361	1.00979	2.29228e-10	1.09969e-08	up	hsa:23558	WW domain-binding protein 2
WDHD1	mRNA	0.268663	-1.89613	6.31167e-21	1.4119e-18	down	hsa:11169	cDNA FLJ10676 fis, clone NT2RP2006464, highly similar to WD repeat and HMG-box DNA-binding protein 1
WDR62	mRNA	0.353023	-1.50217	2.0743e-14	1.86024e-12	down	hsa:284403	WD repeat-containing protein 62
WDR76	mRNA	0.267467	-1.90257	1.10465e-16	1.32485e-14	down	hsa:79968	WD repeat domain 76
WDR81	mRNA	2.1447	1.10078	6.238e-10	2.73551e-08	up	hsa:124997	WD repeat-containing protein 81
WIPF3	mRNA	2.65835	1.41053	1.05998e-05	0.000194379	up	hsa:644150	WAS/WASL-interacting protein family member 3
WIPI1	mRNA	2.07215	1.05113	7.82018e-07	1.96875e-05	up	hsa:55062	WD repeat domain phosphoinositide-interacting protein 1
WISP2	mRNA	5.15774	2.36674	3.48121e-20	6.93073e-18	up	hsa:8839	WNT1-inducible-signaling pathway protein 2
WNT9A	mRNA	2.81588	1.49358	0.000291948	0.00335783	up	hsa:7483	Protein Wnt-9a
XAF1	mRNA	27.1649	4.76367	3.58855e-16	4.08253e-14	up	hsa:54739	XIAP-associated factor 1
XBP1	mRNA	0.42736	-1.22648	9.18947e-07	2.27837e-05	down	hsa:7494	X-box binding protein 1, isoform CRA_b
XDH	mRNA	5.24492	2.39092	8.84315e-25	3.20106e-22	up	hsa:7498	Xanthine dehydrogenase/oxidase
XRCC2	mRNA	0.34328	-1.54254	2.46794e-07	6.92265e-06	down	hsa:7516	DNA repair protein XRCC2
XRCC3	mRNA	0.309518	-1.6919	1.04278e-17	1.4829e-15	down	hsa:7517	DNA repair protein XRCC3
XRCC4	mRNA	0.485893	-1.04129	0.000552991	0.00570145	down	hsa:7518	X-ray repair complementing defective repair in Chinese hamster cells 4, isoform CRA_c
YEATS4	mRNA	0.415399	-1.26743	3.19321e-09	1.2564e-07	down	hsa:8089	YEATS domain-containing protein 4
ZBTB34	mRNA	2.30642	1.20566	2.62644e-07	7.33378e-06	up	hsa:403341	Zinc finger and BTB domain-containing protein 34
ZBTB47	mRNA	2.13671	1.09539	1.63103e-06	3.78463e-05	up	hsa:92999	Zinc finger and BTB domain-containing protein 47
ZC3H6	mRNA	0.471273	-1.08537	0.000916773	0.00870388	down	hsa:376940	Zinc finger CCCH domain-containing protein 6
ZC3HAV1	mRNA	3.39262	1.7624	3.97192e-24	1.31795e-21	up	hsa:56829	cDNA FLJ76121, highly similar to Homo sapiens zinc finger CCCH-type, antiviral 1 (ZC3HAV1), transcript variant 1, mRNA
ZDHHC20	mRNA	0.478216	-1.06427	6.58714e-08	2.04592e-06	down	hsa:253832	Probable palmitoyltransferase ZDHHC20
ZDHHC8P1	miscRNA	0.340972	-1.55227	0.000120717	0.0015822	down	hsa:150244	zinc finger, DHHC-type containing 8 pseudogene 1
ZFP36L2	mRNA	0.465222	-1.10401	1.0687e-08	3.87556e-07	down	hsa:678	Zinc finger protein 36, C3H1 type-like 2
ZMIZ2	mRNA	2.24124	1.1643	5.97664e-08	1.8709e-06	up	hsa:83637	Zinc finger MIZ domain-containing protein 2
ZNF165	mRNA	4.05037	2.01805	0.00210593	0.0171036	up	hsa:7718	cDNA FLJ76430, highly similar to Homo sapiens zinc finger protein 165 (ZNF165), mRNA
ZNF25	mRNA	0.495939	-1.01177	0.000418278	0.00452581	down	hsa:219749	Zinc finger protein 25
ZNF273	mRNA	0.225905	-2.14621	0.000398267	0.00436385	down	hsa:10793	Zinc finger protein 273
ZNF300	mRNA	0.397727	-1.33015	3.65416e-06	7.71481e-05	down	hsa:91975	Zinc finger protein 300
ZNF367	mRNA	0.210947	-2.24505	2.50838e-17	3.35163e-15	down	hsa:195828	Zinc finger protein 367
ZNF511	mRNA	0.481455	-1.05453	1.69731e-06	3.92015e-05	down	hsa:118472	Zinc finger protein 511
ZNF624	mRNA	0.441832	-1.17843	0.00403474	0.0287603	down	hsa:57547	Zinc finger protein 624
ZNF675	mRNA	0.449711	-1.15293	0.00789947	0.048766	down	hsa:171392	Zinc finger protein 675
ZNF680	mRNA	0.4553	-1.13511	0.00170878	0.014489	down	hsa:340252	Zinc finger protein 680
ZNF774	mRNA	2.87502	1.52357	0.00199558	0.0163835	up	hsa:342132	Zinc finger protein 774
ZNFX1	mRNA	3.01599	1.59263	3.32022e-23	9.72092e-21	up	hsa:57169	NFX1-type zinc finger-containing protein 1
ZWILCH	mRNA	0.393744	-1.34467	1.47514e-13	1.16542e-11	down	hsa:55055	Protein zwilch homolog
ZWINT	mRNA	0.215539	-2.21398	1.61714e-33	1.39981e-30	down	hsa:11130	ZW10 interactor, isoform CRA_a
ZZZ3	mRNA	0.450995	-1.14882	3.21549e-09	1.26267e-07	down	hsa:26009	ZZ-type zinc finger-containing protein 3

## Sheet: Table S3
Supplementary table 3. Function enrichment analyses of differentially expressed genes after knockdown of SBF2-AS1
GO biological processes analyses of differentially expressed genes (FDR<0.05)
GOID	GOTerm	DifGene	AllDifGene	GeneInGO	AllGene	P-Value	FDR	Enrichment	(-log2P)
GO:0000278	mitotic cell cycle	116	988	430	16679	9.33146e-34	3.13164e-30	4.5541	109.723
GO:0007049	cell cycle	133	988	641	16679	1.33367e-28	2.23789e-25	3.50273	92.5986
GO:0007067	mitotic nuclear division	84	988	287	16679	3.26166e-27	3.64871e-24	4.94095	87.9865
GO:0051301	cell division	91	988	385	16679	1.01041e-23	8.47737e-21	3.99019	76.3894
GO:0006260	DNA replication	52	988	156	16679	1.10112e-19	7.39069e-17	5.62719	62.9777
GO:0006281	DNA repair	70	988	360	16679	4.54491e-15	2.54212e-12	3.28253	47.6447
GO:0007059	chromosome segregation	30	988	79	16679	2.78935e-13	1.3373e-10	6.41073	41.7051
GO:0006271	DNA strand elongation involved in DNA replication	20	988	31	16679	1.50682e-12	6.32112e-10	10.8913	39.2716
GO:0006974	cellular response to DNA damage stimulus	69	988	413	16679	3.39978e-12	1.26774e-09	2.82041	38.0977
GO:0060337	type I interferon signaling pathway	26	988	69	16679	1.15492e-11	3.87591e-09	6.36117	36.3334
GO:0051607	defense response to virus	37	988	153	16679	4.62762e-11	1.41184e-08	4.08247	34.3309
GO:0019221	cytokine-mediated signaling pathway	53	988	293	16679	7.05273e-11	1.97241e-08	3.05366	33.723
GO:0009615	response to virus	34	988	139	16679	2.06963e-10	5.34283e-08	4.12931	32.1699
GO:0034080	CENP-A containing nucleosome assembly	19	988	42	16679	5.55192e-10	1.33087e-07	7.6369	30.7463
GO:0000082	G1/S transition of mitotic cell cycle	33	988	152	16679	4.8572e-09	1.08672e-06	3.66508	27.6172
GO:0000070	mitotic sister chromatid segregation	13	988	20	16679	1.11337e-08	2.33529e-06	10.973	26.4205
GO:0032201	telomere maintenance via semi-conservative replication	13	988	22	16679	2.57597e-08	5.08527e-06	9.97548	25.2103
GO:0060333	interferon-gamma-mediated signaling pathway	22	988	77	16679	2.764e-08	5.15332e-06	4.82331	25.1087
GO:0006270	DNA replication initiation	13	988	24	16679	5.58392e-08	9.86297e-06	9.14419	24.0941
GO:0006200	ATP catabolic process	49	988	332	16679	1.02538e-07	1.72059e-05	2.49156	23.2173
GO:0000722	telomere maintenance via recombination	13	988	26	16679	1.14378e-07	1.82788e-05	8.44079	23.0597
GO:0007018	microtubule-based movement	20	988	75	16679	2.92515e-07	4.46218e-05	4.50175	21.705
GO:0000281	mitotic cytokinesis	12	988	25	16679	4.91096e-07	7.16573e-05	8.10316	20.9575
GO:0051726	regulation of cell cycle	28	988	145	16679	5.2313e-07	7.3151e-05	3.25989	20.8663
GO:0045071	negative regulation of viral genome replication	14	988	38	16679	7.33093e-07	9.84104e-05	6.21953	20.3795
GO:0006334	nucleosome assembly	24	988	115	16679	9.84405e-07	0.000127064	3.52311	19.9542
GO:0008283	cell proliferation	50	988	377	16679	1.28098e-06	0.000159221	2.23894	19.5743
GO:0000724	double-strand break repair via homologous recombination	18	988	69	16679	1.45589e-06	0.000174499	4.40389	19.3897
GO:0006310	DNA recombination	21	988	96	16679	2.36559e-06	0.000265501	3.69285	18.6894
GO:0000079	regulation of cyclin-dependent protein serine/threonine kinase activity	16	988	57	16679	2.45097e-06	0.000265501	4.73869	18.6382
GO:0002376	immune system process	51	988	398	16679	2.45248e-06	0.000265501	2.16322	18.6373
GO:0000083	regulation of transcription involved in G1/S transition of mitotic cell cycle	10	988	23	16679	8.73838e-06	0.000916438	7.33982	16.8042
GO:0030261	chromosome condensation	9	988	18	16679	1.02888e-05	0.00104634	8.44079	16.5686
GO:0000723	telomere maintenance	16	988	69	16679	1.91441e-05	0.00188964	3.91457	15.6727
GO:0006297	nucleotide-excision repair, DNA gap filling	9	988	23	16679	4.76029e-05	0.00456444	6.60584	14.3586
GO:0051276	chromosome organization	10	988	32	16679	8.70435e-05	0.00811439	5.27549	13.4879
GO:0070365	hepatocyte differentiation	6	988	9	16679	0.000100287	0.00892697	11.2544	13.2836
GO:0007076	mitotic chromosome condensation	7	988	14	16679	0.00010108	0.00892697	8.44079	13.2722
GO:0007080	mitotic metaphase plate congression	10	988	33	16679	0.000107697	0.00926751	5.11563	13.1807
GO:0000086	G2/M transition of mitotic cell cycle	22	988	139	16679	0.000112078	0.00940336	2.6719	13.1232
GO:0031297	replication fork processing	7	988	15	16679	0.000141035	0.0115442	7.87807	12.7917
GO:0006302	double-strand break repair	14	988	68	16679	0.000183702	0.0146787	3.47562	12.4103
GO:0007019	microtubule depolymerization	6	988	11	16679	0.000224875	0.0175507	9.20813	12.1186
GO:0007126	meiotic nuclear division	8	988	23	16679	0.000241657	0.0180223	5.87185	12.0147
GO:0007052	mitotic spindle organization	8	988	23	16679	0.000241657	0.0180223	5.87185	12.0147
GO:0001556	oocyte maturation	7	988	17	16679	0.000259075	0.0189012	6.95124	11.9143
GO:0006259	DNA metabolic process	10	988	38	16679	0.000283744	0.0202605	4.44252	11.7831
GO:0051988	regulation of attachment of spindle microtubules to kinetochore	5	988	7	16679	0.00031451	0.0215408	12.0583	11.6346
GO:0051256	mitotic spindle midzone assembly	5	988	7	16679	0.00031451	0.0215408	12.0583	11.6346
GO:0007093	mitotic cell cycle checkpoint	9	988	32	16679	0.000375019	0.0246777	4.74794	11.3807
GO:0032480	negative regulation of type I interferon production	9	988	32	16679	0.000375019	0.0246777	4.74794	11.3807
GO:0042493	response to drug	36	988	315	16679	0.000452352	0.0291941	1.92932	11.1103
GO:0034501	protein localization to kinetochore	5	988	8	16679	0.000487376	0.030861	10.551	11.0027
GO:0014070	response to organic cyclic compound	19	988	126	16679	0.00053366	0.033166	2.54563	10.8718
GO:0034340	response to type I interferon	4	988	4	16679	0.000575394	0.0351095	16.8816	10.7632
GO:0007051	spindle organization	6	988	14	16679	0.00060845	0.0364635	7.23496	10.6826
GO:0030071	regulation of mitotic metaphase/anaphase transition	5	988	9	16679	0.000723032	0.0425701	9.37865	10.4337
GO:0000910	cytokinesis	11	988	53	16679	0.000817385	0.0472956	3.50372	10.2567
GO:0045648	positive regulation of erythrocyte differentiation	7	988	22	16679	0.000911532	0.0518492	5.37141	10.0994
GO:0051382	kinetochore assembly	5	988	10	16679	0.0010344	0.0569092	8.44079	9.91698
GO:0006268	DNA unwinding involved in DNA replication	5	988	10	16679	0.0010344	0.0569092	8.44079	9.91698
GO:0006289	nucleotide-excision repair	13	988	74	16679	0.0011326	0.0613065	2.96568	9.78615
GO:0032020	ISG15-protein conjugation	4	988	6	16679	0.00157584	0.0826331	11.2544	9.30966
GO:0071174	mitotic spindle checkpoint	4	988	6	16679	0.00157584	0.0826331	11.2544	9.30966
GO:0034097	response to cytokine	12	988	68	16679	0.00166614	0.086024	2.9791	9.22928
GO:0048333	mesodermal cell differentiation	5	988	12	16679	0.00193941	0.0986162	7.03399	9.01016
GO:0031100	organ regeneration	10	988	51	16679	0.0020066	0.10051	3.31011	8.96103
GO:0051321	meiotic cell cycle	13	988	80	16679	0.00209933	0.103608	2.74326	8.89585
GO:0007091	metaphase/anaphase transition of mitotic cell cycle	4	988	7	16679	0.00236638	0.113451	9.64662	8.7231
GO:0000076	DNA replication checkpoint	4	988	7	16679	0.00236638	0.113451	9.64662	8.7231
GO:0071479	cellular response to ionizing radiation	7	988	27	16679	0.00245457	0.116022	4.37671	8.67031
GO:0010569	regulation of double-strand break repair via homologous recombination	5	988	13	16679	0.00256179	0.119408	6.49291	8.60863
GO:0007088	regulation of mitosis	6	988	20	16679	0.00270212	0.122545	5.06447	8.53169
GO:0031572	G2 DNA damage checkpoint	6	988	20	16679	0.00270212	0.122545	5.06447	8.53169
GO:0051383	kinetochore organization	3	988	3	16679	0.00309333	0.134821	16.8816	8.33662
GO:0046602	regulation of mitotic centrosome separation	3	988	3	16679	0.00309333	0.134821	16.8816	8.33662
GO:0006203	dGTP catabolic process	3	988	3	16679	0.00309333	0.134821	16.8816	8.33662
GO:0071897	DNA biosynthetic process	8	988	37	16679	0.00326976	0.138837	3.65007	8.2566
GO:0009308	amine metabolic process	4	988	8	16679	0.00339231	0.138837	8.44079	8.20352
GO:0060055	angiogenesis involved in wound healing	4	988	8	16679	0.00339231	0.138837	8.44079	8.20352
GO:0008608	attachment of spindle microtubules to kinetochore	4	988	8	16679	0.00339231	0.138837	8.44079	8.20352
GO:0035457	cellular response to interferon-alpha	4	988	8	16679	0.00339231	0.138837	8.44079	8.20352
GO:0043392	negative regulation of DNA binding	7	988	29	16679	0.00345204	0.139579	4.07486	8.17834
GO:0042752	regulation of circadian rhythm	9	988	47	16679	0.00378901	0.148779	3.23264	8.04396
GO:0000737	DNA catabolic process, endonucleolytic	9	988	47	16679	0.00378901	0.148779	3.23264	8.04396
GO:0007623	circadian rhythm	14	988	97	16679	0.00381257	0.148779	2.43652	8.03502
GO:0006261	DNA-dependent DNA replication	6	988	22	16679	0.00401524	0.154887	4.60407	7.9603
GO:0000226	microtubule cytoskeleton organization	12	988	77	16679	0.00411832	0.155625	2.6309	7.92373
GO:0006461	protein complex assembly	16	988	120	16679	0.00419378	0.155625	2.25088	7.89753
GO:1902187	negative regulation of viral release from host cell	5	988	15	16679	0.00421986	0.155625	5.62719	7.88859
GO:0071398	cellular response to fatty acid	5	988	15	16679	0.00421986	0.155625	5.62719	7.88859
GO:0042157	lipoprotein metabolic process	8	988	39	16679	0.00431768	0.155808	3.46289	7.85553
GO:0006284	base-excision repair	8	988	39	16679	0.00431768	0.155808	3.46289	7.85553
GO:0070206	protein trimerization	4	988	9	16679	0.00468339	0.165447	7.50292	7.73823
GO:0002480	antigen processing and presentation of exogenous peptide antigen via MHC class I, TAP-independent	4	988	9	16679	0.00468339	0.165447	7.50292	7.73823
GO:0090307	spindle assembly involved in mitosis	6	988	23	16679	0.0048249	0.16867	4.40389	7.69529
GO:0071459	protein localization to chromosome, centromeric region	3	988	4	16679	0.00518747	0.169021	12.6612	7.59075
GO:0034508	centromere complex assembly	3	988	4	16679	0.00518747	0.169021	12.6612	7.59075
GO:0048478	replication fork protection	3	988	4	16679	0.00518747	0.169021	12.6612	7.59075
GO:2000110	negative regulation of macrophage apoptotic process	3	988	4	16679	0.00518747	0.169021	12.6612	7.59075
GO:0045132	meiotic chromosome segregation	3	988	4	16679	0.00518747	0.169021	12.6612	7.59075
GO:0006269	DNA replication, synthesis of RNA primer	3	988	4	16679	0.00518747	0.169021	12.6612	7.59075
GO:0006235	dTTP biosynthetic process	3	988	4	16679	0.00518747	0.169021	12.6612	7.59075
GO:0046597	negative regulation of viral entry into host cell	5	988	16	16679	0.005285	0.170543	5.27549	7.56388
GO:0007094	mitotic spindle assembly checkpoint	7	988	32	16679	0.00549043	0.175484	3.69285	7.50887
GO:0048661	positive regulation of smooth muscle cell proliferation	9	988	51	16679	0.00604553	0.191404	2.9791	7.36992
GO:0045839	negative regulation of mitosis	4	988	10	16679	0.00626754	0.194758	6.75263	7.31789
GO:0000731	DNA synthesis involved in DNA repair	4	988	10	16679	0.00626754	0.194758	6.75263	7.31789
GO:0009165	nucleotide biosynthetic process	5	988	17	16679	0.00652683	0.200955	4.96517	7.2594
GO:0010575	positive regulation vascular endothelial growth factor production	6	988	25	16679	0.00679394	0.207277	4.05158	7.20154
GO:0030097	hemopoiesis	12	988	83	16679	0.00695953	0.210416	2.44071	7.16679
GO:0002062	chondrocyte differentiation	8	988	43	16679	0.00716774	0.214776	3.14076	7.12427
GO:0043410	positive regulation of MAPK cascade	12	988	84	16679	0.00755493	0.219361	2.41165	7.04837
GO:0046006	regulation of activated T cell proliferation	3	988	5	16679	0.00795471	0.219361	10.1289	6.97397
GO:0044770	cell cycle phase transition	3	988	5	16679	0.00795471	0.219361	10.1289	6.97397
GO:0019941	modification-dependent protein catabolic process	3	988	5	16679	0.00795471	0.219361	10.1289	6.97397
GO:0071168	protein localization to chromatin	3	988	5	16679	0.00795471	0.219361	10.1289	6.97397
GO:0019885	antigen processing and presentation of endogenous peptide antigen via MHC class I	3	988	5	16679	0.00795471	0.219361	10.1289	6.97397
GO:0006312	mitotic recombination	3	988	5	16679	0.00795471	0.219361	10.1289	6.97397
GO:0001558	regulation of cell growth	11	988	74	16679	0.00796655	0.219361	2.50942	6.97183
GO:0001666	response to hypoxia	19	988	165	16679	0.00803013	0.219361	1.94394	6.96036
GO:0030198	extracellular matrix organization	31	988	316	16679	0.00811077	0.219361	1.6561	6.94595
GO:0014850	response to muscle activity	4	988	11	16679	0.00817049	0.219361	6.13876	6.93536
GO:0014075	response to amine	4	988	11	16679	0.00817049	0.219361	6.13876	6.93536
GO:0032727	positive regulation of interferon-alpha production	4	988	11	16679	0.00817049	0.219361	6.13876	6.93536
GO:0070301	cellular response to hydrogen peroxide	8	988	45	16679	0.00903624	0.24068	3.00117	6.79006
GO:0032147	activation of protein kinase activity	6	988	27	16679	0.00928688	0.245408	3.75146	6.75059
GO:0032467	positive regulation of cytokinesis	7	988	36	16679	0.00946185	0.248078	3.28253	6.72366
GO:0001933	negative regulation of protein phosphorylation	9	988	56	16679	0.010175	0.264707	2.71311	6.61883
GO:0032479	regulation of type I interferon production	4	988	12	16679	0.0104156	0.264809	5.62719	6.58511
GO:0000712	resolution of meiotic recombination intermediates	4	988	12	16679	0.0104156	0.264809	5.62719	6.58511
GO:0019985	translesion synthesis	4	988	12	16679	0.0104156	0.264809	5.62719	6.58511
GO:0007131	reciprocal meiotic recombination	6	988	28	16679	0.0107509	0.268417	3.61748	6.53939
GO:0055086	nucleobase-containing small molecule metabolic process	11	988	78	16679	0.0111217	0.268417	2.38074	6.49047
GO:0030855	epithelial cell differentiation	11	988	78	16679	0.0111217	0.268417	2.38074	6.49047
GO:0051103	DNA ligation involved in DNA repair	3	988	6	16679	0.0114373	0.268417	8.44079	6.45011
GO:0007044	cell-substrate junction assembly	3	988	6	16679	0.0114373	0.268417	8.44079	6.45011
GO:0090267	positive regulation of mitotic cell cycle spindle assembly checkpoint	3	988	6	16679	0.0114373	0.268417	8.44079	6.45011
GO:0035456	response to interferon-beta	3	988	6	16679	0.0114373	0.268417	8.44079	6.45011
GO:0051222	positive regulation of protein transport	3	988	6	16679	0.0114373	0.268417	8.44079	6.45011
GO:1900246	positive regulation of RIG-I signaling pathway	3	988	6	16679	0.0114373	0.268417	8.44079	6.45011
GO:0043009	chordate embryonic development	3	988	6	16679	0.0114373	0.268417	8.44079	6.45011
GO:0071321	cellular response to cGMP	3	988	6	16679	0.0114373	0.268417	8.44079	6.45011
GO:0007569	cell aging	6	988	29	16679	0.012371	0.286324	3.49274	6.3369
GO:0045184	establishment of protein localization	6	988	29	16679	0.012371	0.286324	3.49274	6.3369
GO:0051091	positive regulation of sequence-specific DNA binding transcription factor activity	13	988	102	16679	0.0126252	0.290207	2.15157	6.30755
GO:0031145	anaphase-promoting complex-dependent proteasomal ubiquitin-dependent protein catabolic process	11	988	80	16679	0.013019	0.295321	2.32122	6.26324
GO:0048712	negative regulation of astrocyte differentiation	4	988	13	16679	0.0130237	0.295321	5.19433	6.26272
GO:0007411	axon guidance	35	988	383	16679	0.0133561	0.300826	1.5427	6.22636
GO:0007141	male meiosis I	5	988	21	16679	0.0135324	0.302764	4.01942	6.20744
GO:0006283	transcription-coupled nucleotide-excision repair	8	988	49	16679	0.0138284	0.307338	2.75618	6.17623
GO:0000077	DNA damage checkpoint	6	988	30	16679	0.0141547	0.312522	3.37632	6.14257
GO:0019886	antigen processing and presentation of exogenous peptide antigen via MHC class II	12	988	93	16679	0.0148797	0.314685	2.17827	6.07051
GO:0045740	positive regulation of DNA replication	7	988	40	16679	0.0152046	0.314685	2.95428	6.03935
GO:0032466	negative regulation of cytokinesis	3	988	7	16679	0.0156636	0.314685	7.23496	5.99644
GO:0051983	regulation of chromosome segregation	3	988	7	16679	0.0156636	0.314685	7.23496	5.99644
GO:0043114	regulation of vascular permeability	3	988	7	16679	0.0156636	0.314685	7.23496	5.99644
GO:0035095	behavioral response to nicotine	3	988	7	16679	0.0156636	0.314685	7.23496	5.99644
GO:0051092	positive regulation of NF-kappaB transcription factor activity	15	988	129	16679	0.015791	0.314685	1.96297	5.98476
GO:0032728	positive regulation of interferon-beta production	5	988	22	16679	0.0158555	0.314685	3.83672	5.97887
GO:0071222	cellular response to lipopolysaccharide	12	988	94	16679	0.0159435	0.314685	2.1551	5.97089
GO:0007155	cell adhesion	53	988	639	16679	0.0159975	0.314685	1.40019	5.96601
GO:0048246	macrophage chemotaxis	4	988	14	16679	0.0160128	0.314685	4.82331	5.96463
GO:0007095	mitotic G2 DNA damage checkpoint	4	988	14	16679	0.0160128	0.314685	4.82331	5.96463
GO:0007062	sister chromatid cohesion	4	988	14	16679	0.0160128	0.314685	4.82331	5.96463
GO:0006978	DNA damage response, signal transduction by p53 class mediator resulting in transcription of p21 class mediator	4	988	14	16679	0.0160128	0.314685	4.82331	5.96463
GO:0046688	response to copper ion	4	988	14	16679	0.0160128	0.314685	4.82331	5.96463
GO:0006275	regulation of DNA replication	4	988	14	16679	0.0160128	0.314685	4.82331	5.96463
GO:0051591	response to cAMP	8	988	51	16679	0.0168182	0.314685	2.64809	5.89384
GO:0046718	viral entry into host cell	7	988	41	16679	0.0169589	0.314685	2.88222	5.88182
GO:0042127	regulation of cell proliferation	21	988	205	16679	0.017075	0.314685	1.72933	5.87197
GO:0036018	cellular response to erythropoietin	2	988	2	16679	0.0174408	0.314685	16.8816	5.84139
GO:0007057	spindle assembly involved in female meiosis I	2	988	2	16679	0.0174408	0.314685	16.8816	5.84139
GO:0032487	regulation of Rap protein signal transduction	2	988	2	16679	0.0174408	0.314685	16.8816	5.84139
GO:0060700	regulation of ribonuclease activity	2	988	2	16679	0.0174408	0.314685	16.8816	5.84139
GO:0002384	hepatic immune response	2	988	2	16679	0.0174408	0.314685	16.8816	5.84139
GO:0039528	cytoplasmic pattern recognition receptor signaling pathway in response to virus	2	988	2	16679	0.0174408	0.314685	16.8816	5.84139
GO:0000727	double-strand break repair via break-induced replication	2	988	2	16679	0.0174408	0.314685	16.8816	5.84139
GO:0050902	leukocyte adhesive activation	2	988	2	16679	0.0174408	0.314685	16.8816	5.84139
GO:0000022	mitotic spindle elongation	2	988	2	16679	0.0174408	0.314685	16.8816	5.84139
GO:0034344	regulation of type III interferon production	2	988	2	16679	0.0174408	0.314685	16.8816	5.84139
GO:0071140	resolution of mitotic recombination intermediates	2	988	2	16679	0.0174408	0.314685	16.8816	5.84139
GO:0043146	spindle stabilization	2	988	2	16679	0.0174408	0.314685	16.8816	5.84139
GO:2000779	regulation of double-strand break repair	2	988	2	16679	0.0174408	0.314685	16.8816	5.84139
GO:0032877	positive regulation of DNA endoreduplication	2	988	2	16679	0.0174408	0.314685	16.8816	5.84139
GO:0006233	dTDP biosynthetic process	2	988	2	16679	0.0174408	0.314685	16.8816	5.84139
GO:0006335	DNA replication-dependent nucleosome assembly	6	988	32	16679	0.0182433	0.327404	3.1653	5.77649
GO:0032508	DNA duplex unwinding	8	988	52	16679	0.0184755	0.329807	2.59717	5.75824
GO:0007077	mitotic nuclear envelope disassembly	7	988	42	16679	0.018851	0.33385	2.8136	5.72922
GO:0006986	response to unfolded protein	9	988	63	16679	0.0191129	0.33385	2.41165	5.70931
GO:0009611	response to wounding	9	988	63	16679	0.0191129	0.33385	2.41165	5.70931
GO:0043065	positive regulation of apoptotic process	29	988	313	16679	0.0191929	0.33385	1.56411	5.70328
GO:0021846	cell proliferation in forebrain	4	988	15	16679	0.0193983	0.33385	4.50175	5.68792
GO:0051298	centrosome duplication	4	988	15	16679	0.0193983	0.33385	4.50175	5.68792
GO:2000045	regulation of G1/S transition of mitotic cell cycle	4	988	15	16679	0.0193983	0.33385	4.50175	5.68792
GO:0032570	response to progesterone	6	988	33	16679	0.020562	0.336417	3.06938	5.60387
GO:0045835	negative regulation of meiosis	3	988	8	16679	0.0206501	0.336417	6.33059	5.59771
GO:0040036	regulation of fibroblast growth factor receptor signaling pathway	3	988	8	16679	0.0206501	0.336417	6.33059	5.59771
GO:0007064	mitotic sister chromatid cohesion	3	988	8	16679	0.0206501	0.336417	6.33059	5.59771
GO:0040020	regulation of meiosis	3	988	8	16679	0.0206501	0.336417	6.33059	5.59771
GO:0070234	positive regulation of T cell apoptotic process	3	988	8	16679	0.0206501	0.336417	6.33059	5.59771
GO:0046324	regulation of glucose import	3	988	8	16679	0.0206501	0.336417	6.33059	5.59771
GO:0045348	positive regulation of MHC class II biosynthetic process	3	988	8	16679	0.0206501	0.336417	6.33059	5.59771
GO:0035988	chondrocyte proliferation	3	988	8	16679	0.0206501	0.336417	6.33059	5.59771
GO:0085020	protein K6-linked ubiquitination	3	988	8	16679	0.0206501	0.336417	6.33059	5.59771
GO:0006266	DNA ligation	3	988	8	16679	0.0206501	0.336417	6.33059	5.59771
GO:0030949	positive regulation of vascular endothelial growth factor receptor signaling pathway	4	988	16	16679	0.0231929	0.370645	4.22039	5.43017
GO:0051453	regulation of intracellular pH	4	988	16	16679	0.0231929	0.370645	4.22039	5.43017
GO:0006171	cAMP biosynthetic process	4	988	16	16679	0.0231929	0.370645	4.22039	5.43017
GO:0035066	positive regulation of histone acetylation	4	988	16	16679	0.0231929	0.370645	4.22039	5.43017
GO:0006915	apoptotic process	60	988	758	16679	0.0242695	0.371308	1.33627	5.36471
GO:2000134	negative regulation of G1/S transition of mitotic cell cycle	5	988	25	16679	0.0243669	0.371308	3.37632	5.35893
GO:0006206	pyrimidine nucleobase metabolic process	5	988	25	16679	0.0243669	0.371308	3.37632	5.35893
GO:0045785	positive regulation of cell adhesion	7	988	45	16679	0.0254028	0.371308	2.62602	5.29887
GO:0001837	epithelial to mesenchymal transition	6	988	35	16679	0.0257799	0.371308	2.89398	5.27761
GO:0048565	digestive tract development	6	988	35	16679	0.0257799	0.371308	2.89398	5.27761
GO:0022027	interkinetic nuclear migration	3	988	9	16679	0.0264027	0.371308	5.62719	5.24317
GO:0048245	eosinophil chemotaxis	3	988	9	16679	0.0264027	0.371308	5.62719	5.24317
GO:0046007	negative regulation of activated T cell proliferation	3	988	9	16679	0.0264027	0.371308	5.62719	5.24317
GO:0070102	interleukin-6-mediated signaling pathway	3	988	9	16679	0.0264027	0.371308	5.62719	5.24317
GO:0035455	response to interferon-alpha	3	988	9	16679	0.0264027	0.371308	5.62719	5.24317
GO:0019852	L-ascorbic acid metabolic process	3	988	9	16679	0.0264027	0.371308	5.62719	5.24317
GO:0046653	tetrahydrofolate metabolic process	3	988	9	16679	0.0264027	0.371308	5.62719	5.24317
GO:0060670	branching involved in labyrinthine layer morphogenesis	3	988	9	16679	0.0264027	0.371308	5.62719	5.24317
GO:0002675	positive regulation of acute inflammatory response	3	988	9	16679	0.0264027	0.371308	5.62719	5.24317
GO:0090084	negative regulation of inclusion body assembly	3	988	9	16679	0.0264027	0.371308	5.62719	5.24317
GO:0045766	positive regulation of angiogenesis	12	988	102	16679	0.0266239	0.371308	1.98607	5.23114
GO:0007129	synapsis	4	988	17	16679	0.0274066	0.371308	3.97214	5.18933
GO:0045089	positive regulation of innate immune response	4	988	17	16679	0.0274066	0.371308	3.97214	5.18933
GO:0032722	positive regulation of chemokine production	4	988	17	16679	0.0274066	0.371308	3.97214	5.18933
GO:0006027	glycosaminoglycan catabolic process	5	988	26	16679	0.0277463	0.371308	3.24646	5.17156
GO:0051097	negative regulation of helicase activity	2	988	3	16679	0.0279919	0.371308	11.2544	5.15885
GO:0046061	dATP catabolic process	2	988	3	16679	0.0279919	0.371308	11.2544	5.15885
GO:0032608	interferon-beta production	2	988	3	16679	0.0279919	0.371308	11.2544	5.15885
GO:0051154	negative regulation of striated muscle cell differentiation	2	988	3	16679	0.0279919	0.371308	11.2544	5.15885
GO:0007079	mitotic chromosome movement towards spindle pole	2	988	3	16679	0.0279919	0.371308	11.2544	5.15885
GO:0009263	deoxyribonucleotide biosynthetic process	2	988	3	16679	0.0279919	0.371308	11.2544	5.15885
GO:0001781	neutrophil apoptotic process	2	988	3	16679	0.0279919	0.371308	11.2544	5.15885
GO:0042886	amide transport	2	988	3	16679	0.0279919	0.371308	11.2544	5.15885
GO:0034421	post-translational protein acetylation	2	988	3	16679	0.0279919	0.371308	11.2544	5.15885
GO:0010032	meiotic chromosome condensation	2	988	3	16679	0.0279919	0.371308	11.2544	5.15885
GO:0072148	epithelial cell fate commitment	2	988	3	16679	0.0279919	0.371308	11.2544	5.15885
GO:2000507	positive regulation of energy homeostasis	2	988	3	16679	0.0279919	0.371308	11.2544	5.15885
GO:0071930	negative regulation of transcription involved in G1/S transition of mitotic cell cycle	2	988	3	16679	0.0279919	0.371308	11.2544	5.15885
GO:0070837	dehydroascorbic acid transport	2	988	3	16679	0.0279919	0.371308	11.2544	5.15885
GO:0071173	spindle assembly checkpoint	2	988	3	16679	0.0279919	0.371308	11.2544	5.15885
GO:0002486	antigen processing and presentation of endogenous peptide antigen via MHC class I via ER pathway, TAP-independent	2	988	3	16679	0.0279919	0.371308	11.2544	5.15885
GO:0072757	cellular response to camptothecin	2	988	3	16679	0.0279919	0.371308	11.2544	5.15885
GO:0009597	detection of virus	2	988	3	16679	0.0279919	0.371308	11.2544	5.15885
GO:0070634	transepithelial ammonium transport	2	988	3	16679	0.0279919	0.371308	11.2544	5.15885
GO:0006227	dUDP biosynthetic process	2	988	3	16679	0.0279919	0.371308	11.2544	5.15885
GO:0071332	cellular response to fructose stimulus	2	988	3	16679	0.0279919	0.371308	11.2544	5.15885
GO:2001171	positive regulation of ATP biosynthetic process	2	988	3	16679	0.0279919	0.371308	11.2544	5.15885
GO:2001240	negative regulation of extrinsic apoptotic signaling pathway in absence of ligand	6	988	36	16679	0.0286904	0.377588	2.8136	5.12329
GO:0071310	cellular response to organic substance	6	988	36	16679	0.0286904	0.377588	2.8136	5.12329
GO:0010628	positive regulation of gene expression	22	988	232	16679	0.0301699	0.395508	1.60084	5.05075
GO:0030203	glycosaminoglycan metabolic process	13	988	117	16679	0.031335	0.406976	1.87573	4.99608
GO:0022617	extracellular matrix disassembly	13	988	117	16679	0.031335	0.406976	1.87573	4.99608
GO:0042517	positive regulation of tyrosine phosphorylation of Stat3 protein	5	988	27	16679	0.0314085	0.406976	3.12622	4.9927
GO:0042060	wound healing	11	988	93	16679	0.0318066	0.408928	1.99675	4.97453
GO:0045926	negative regulation of growth	4	988	18	16679	0.0320465	0.408928	3.75146	4.96369
GO:0050919	negative chemotaxis	4	988	18	16679	0.0320465	0.408928	3.75146	4.96369
GO:0048699	generation of neurons	4	988	18	16679	0.0320465	0.408928	3.75146	4.96369
GO:0007099	centriole replication	3	988	10	16679	0.0329185	0.415318	5.06447	4.92496
GO:0031953	negative regulation of protein autophosphorylation	3	988	10	16679	0.0329185	0.415318	5.06447	4.92496
GO:0030031	cell projection assembly	3	988	10	16679	0.0329185	0.415318	5.06447	4.92496
GO:0048146	positive regulation of fibroblast proliferation	7	988	48	16679	0.0333584	0.419291	2.4619	4.90581
GO:0001525	angiogenesis	22	988	236	16679	0.0349609	0.428141	1.57371	4.83811
GO:0006953	acute-phase response	6	988	38	16679	0.0351387	0.428141	2.66551	4.8308
GO:0045931	positive regulation of mitotic cell cycle	5	988	28	16679	0.0353588	0.428141	3.01457	4.82179
GO:0051297	centrosome organization	5	988	28	16679	0.0353588	0.428141	3.01457	4.82179
GO:0035987	endodermal cell differentiation	5	988	28	16679	0.0353588	0.428141	3.01457	4.82179
GO:0071346	cellular response to interferon-gamma	5	988	28	16679	0.0353588	0.428141	3.01457	4.82179
GO:0043967	histone H4 acetylation	5	988	28	16679	0.0353588	0.428141	3.01457	4.82179
GO:0007613	memory	8	988	60	16679	0.0361066	0.428141	2.25088	4.7916
GO:0046697	decidualization	4	988	19	16679	0.0371175	0.428141	3.55402	4.75176
GO:0042346	positive regulation of NF-kappaB import into nucleus	4	988	19	16679	0.0371175	0.428141	3.55402	4.75176
GO:0007346	regulation of mitotic cell cycle	6	988	39	16679	0.0386848	0.428141	2.59717	4.69209
GO:0042542	response to hydrogen peroxide	7	988	50	16679	0.0394915	0.428141	2.36342	4.66232
GO:0006955	immune response	34	988	406	16679	0.0395904	0.428141	1.41373	4.65871
GO:0045787	positive regulation of cell cycle	5	988	29	16679	0.0396015	0.428141	2.91062	4.6583
GO:0007159	leukocyte cell-cell adhesion	5	988	29	16679	0.0396015	0.428141	2.91062	4.6583
GO:0051225	spindle assembly	5	988	29	16679	0.0396015	0.428141	2.91062	4.6583
GO:0043123	positive regulation of I-kappaB kinase/NF-kappaB signaling	16	988	160	16679	0.0398887	0.428141	1.68816	4.64788
GO:0034698	response to gonadotropin	3	988	11	16679	0.040187	0.428141	4.60407	4.63713
GO:0097009	energy homeostasis	3	988	11	16679	0.040187	0.428141	4.60407	4.63713
GO:0040011	locomotion	3	988	11	16679	0.040187	0.428141	4.60407	4.63713
GO:0031110	regulation of microtubule polymerization or depolymerization	3	988	11	16679	0.040187	0.428141	4.60407	4.63713
GO:0061001	regulation of dendritic spine morphogenesis	3	988	11	16679	0.040187	0.428141	4.60407	4.63713
GO:0070370	cellular heat acclimation	2	988	4	16679	0.0404412	0.428141	8.44079	4.62803
GO:0000395	mRNA 5'-splice site recognition	2	988	4	16679	0.0404412	0.428141	8.44079	4.62803
GO:0043549	regulation of kinase activity	2	988	4	16679	0.0404412	0.428141	8.44079	4.62803
GO:0090116	C-5 methylation of cytosine	2	988	4	16679	0.0404412	0.428141	8.44079	4.62803
GO:1990086	lens fiber cell apoptotic process	2	988	4	16679	0.0404412	0.428141	8.44079	4.62803
GO:0007089	traversing start control point of mitotic cell cycle	2	988	4	16679	0.0404412	0.428141	8.44079	4.62803
GO:0060718	chorionic trophoblast cell differentiation	2	988	4	16679	0.0404412	0.428141	8.44079	4.62803
GO:0051315	attachment of mitotic spindle microtubules to kinetochore	2	988	4	16679	0.0404412	0.428141	8.44079	4.62803
GO:0060263	regulation of respiratory burst	2	988	4	16679	0.0404412	0.428141	8.44079	4.62803
GO:0010810	regulation of cell-substrate adhesion	2	988	4	16679	0.0404412	0.428141	8.44079	4.62803
GO:0098535	de novo centriole assembly	2	988	4	16679	0.0404412	0.428141	8.44079	4.62803
GO:0046320	regulation of fatty acid oxidation	2	988	4	16679	0.0404412	0.428141	8.44079	4.62803
GO:0051902	negative regulation of mitochondrial depolarization	2	988	4	16679	0.0404412	0.428141	8.44079	4.62803
GO:0072102	glomerulus morphogenesis	2	988	4	16679	0.0404412	0.428141	8.44079	4.62803
GO:0042045	epithelial fluid transport	2	988	4	16679	0.0404412	0.428141	8.44079	4.62803
GO:1900245	positive regulation of MDA-5 signaling pathway	2	988	4	16679	0.0404412	0.428141	8.44079	4.62803
GO:0043137	DNA replication, removal of RNA primer	2	988	4	16679	0.0404412	0.428141	8.44079	4.62803
GO:0031536	positive regulation of exit from mitosis	2	988	4	16679	0.0404412	0.428141	8.44079	4.62803
GO:0015811	L-cystine transport	2	988	4	16679	0.0404412	0.428141	8.44079	4.62803
GO:0031577	spindle checkpoint	2	988	4	16679	0.0404412	0.428141	8.44079	4.62803
GO:0046683	response to organophosphorus	2	988	4	16679	0.0404412	0.428141	8.44079	4.62803
GO:0006273	lagging strand elongation	2	988	4	16679	0.0404412	0.428141	8.44079	4.62803
GO:0061030	epithelial cell differentiation involved in mammary gland alveolus development	2	988	4	16679	0.0404412	0.428141	8.44079	4.62803
GO:0061031	endodermal digestive tract morphogenesis	2	988	4	16679	0.0404412	0.428141	8.44079	4.62803
GO:2000774	positive regulation of cellular senescence	2	988	4	16679	0.0404412	0.428141	8.44079	4.62803
GO:0030578	PML body organization	2	988	4	16679	0.0404412	0.428141	8.44079	4.62803
GO:0060574	intestinal epithelial cell maturation	2	988	4	16679	0.0404412	0.428141	8.44079	4.62803
GO:0044406	adhesion of symbiont to host	2	988	4	16679	0.0404412	0.428141	8.44079	4.62803
GO:0016032	viral process	46	988	580	16679	0.0413044	0.435904	1.33888	4.59756
GO:0010951	negative regulation of endopeptidase activity	15	988	148	16679	0.0415899	0.437541	1.71097	4.58762
GO:0030111	regulation of Wnt signaling pathway	4	988	20	16679	0.0426218	0.443488	3.37632	4.55226
GO:0034394	protein localization to cell surface	4	988	20	16679	0.0426218	0.443488	3.37632	4.55226
GO:0010165	response to X-ray	4	988	20	16679	0.0426218	0.443488	3.37632	4.55226
GO:0010923	negative regulation of phosphatase activity	7	988	51	16679	0.0428159	0.443488	2.31708	4.54571
GO:0060548	negative regulation of cell death	7	988	51	16679	0.0428159	0.443488	2.31708	4.54571
GO:0045765	regulation of angiogenesis	5	988	30	16679	0.0441399	0.453008	2.8136	4.50177
GO:0048863	stem cell differentiation	5	988	30	16679	0.0441399	0.453008	2.8136	4.50177
GO:0010332	response to gamma radiation	5	988	30	16679	0.0441399	0.453008	2.8136	4.50177
GO:0048511	rhythmic process	13	988	124	16679	0.044846	0.455919	1.76984	4.47888
GO:0006139	nucleobase-containing compound metabolic process	8	988	63	16679	0.0449243	0.455919	2.14369	4.47636
GO:0030819	positive regulation of cAMP biosynthetic process	6	988	41	16679	0.0464372	0.455919	2.47047	4.42858
GO:0051056	regulation of small GTPase mediated signal transduction	16	988	164	16679	0.0472533	0.455919	1.64698	4.40344
GO:0014912	negative regulation of smooth muscle cell migration	3	988	12	16679	0.0481911	0.455919	4.22039	4.37509
GO:0030194	positive regulation of blood coagulation	3	988	12	16679	0.0481911	0.455919	4.22039	4.37509
GO:0006069	ethanol oxidation	3	988	12	16679	0.0481911	0.455919	4.22039	4.37509
GO:0032897	negative regulation of viral transcription	3	988	12	16679	0.0481911	0.455919	4.22039	4.37509
GO:0050927	positive regulation of positive chemotaxis	3	988	12	16679	0.0481911	0.455919	4.22039	4.37509
GO:0015718	monocarboxylic acid transport	3	988	12	16679	0.0481911	0.455919	4.22039	4.37509
GO:0031581	hemidesmosome assembly	3	988	12	16679	0.0481911	0.455919	4.22039	4.37509
GO:0006264	mitochondrial DNA replication	3	988	12	16679	0.0481911	0.455919	4.22039	4.37509
GO:0010389	regulation of G2/M transition of mitotic cell cycle	3	988	12	16679	0.0481911	0.455919	4.22039	4.37509
GO:0043922	negative regulation by host of viral transcription	3	988	12	16679	0.0481911	0.455919	4.22039	4.37509
GO:0006665	sphingolipid metabolic process	10	988	88	16679	0.0483768	0.455919	1.91836	4.36954
GO:0006885	regulation of pH	4	988	21	16679	0.0485594	0.455919	3.21554	4.36411
KEGG pathway analyses of differentially expressed genes (P<0.05)
PathwayID	PathwayTerm	DifGene	AllDifGene	GeneInPathway	AllGene	P-Value	FDR	Enrichment	(-log2P)
PATH:04110	Cell cycle	31	415	124	6772	2.40999e-09	4.33903e-07	4.07952	28.6283
PATH:03030	DNA replication	17	415	35	6772	3.56796e-09	4.33903e-07	7.92592	28.0623
PATH:03460	Fanconi anemia pathway	20	415	53	6772	5.1451e-09	4.33903e-07	6.15776	27.5342
PATH:03440	Homologous recombination	11	415	28	6772	9.78714e-06	0.000619036	6.41067	16.6407
PATH:04114	Oocyte meiosis	21	415	112	6772	3.39723e-05	0.001719	3.05964	14.8453
PATH:03430	Mismatch repair	8	415	23	6772	0.00031052	0.0130936	5.67585	11.653
PATH:05166	HTLV-I infection	33	415	264	6772	0.000388136	0.0140283	2.03976	11.3312
PATH:04512	ECM-receptor interaction	15	415	89	6772	0.00106512	0.0336845	2.75024	9.87477
PATH:05168	Herpes simplex infection	24	415	184	6772	0.001266	0.0355886	2.12844	9.62551
PATH:05162	Measles	19	415	134	6772	0.00162014	0.0409896	2.31376	9.26966
PATH:04115	p53 signaling pathway	12	415	68	6772	0.00227899	0.0524168	2.87966	8.77739
PATH:05164	Influenza A	22	415	175	6772	0.00289604	0.0610581	2.05141	8.4317
PATH:00240	Pyrimidine metabolism	15	415	103	6772	0.00372628	0.0725191	2.37642	8.06805
PATH:03420	Nucleotide excision repair	9	415	47	6772	0.00481202	0.0844336	3.12474	7.69914
PATH:04914	Progesterone-mediated oocyte maturation	13	415	86	6772	0.00500595	0.0844336	2.46669	7.64214
PATH:04360	Axon guidance	16	415	131	6772	0.0122263	0.193329	1.99305	6.35386
PATH:05203	Viral carcinogenesis	22	415	207	6772	0.0156815	0.233377	1.73429	5.99479
PATH:05200	Pathways in cancer	31	415	330	6772	0.0221138	0.298745	1.53291	5.49891
PATH:03410	Base excision repair	6	415	33	6772	0.0239874	0.298745	2.96692	5.38158
PATH:05202	Transcriptional misregulation in cancer	19	415	180	6772	0.0244406	0.298745	1.72246	5.35458
PATH:04940	Type I diabetes mellitus	7	415	43	6772	0.024797	0.298745	2.65643	5.33369
PATH:04510	Focal adhesion	21	415	207	6772	0.0267514	0.300434	1.65546	5.22424
PATH:04668	TNF signaling pathway	13	415	110	6772	0.0273122	0.300434	1.9285	5.19431
PATH:05222	Small cell lung cancer	11	415	89	6772	0.0310543	0.327364	2.01684	5.00906
PATH:04514	Cell adhesion molecules (CAMs)	15	415	142	6772	0.0411668	0.416609	1.72374	4.60237
PATH:05161	Hepatitis B	15	415	146	6772	0.0493307	0.469384	1.67651	4.34137

## Sheet: Table S4
Supplementary Table 4.miRNA binding sites on sequence of SBF2-AS1 predicted by miRanda algorithm and CLIP-seq
miRNA	Gene_ID	align_score	energy	miRNA_start	miRNA_end	gene_start	gene_end	miRNA_align	alignment	gene_align
hsa-miR-19b-1-5p	gi|302318964|ref|NR_036485.1|	152	-15.53	2	22	384	408	3' cgACCUACGUUUGG--ACGUUUUGa 5'	|| | | |:||: |||||||	5' acTGTAAGAAGACTGGAGCAAAACc 3'
hsa-miR-28-5p	gi|302318964|ref|NR_036485.1|	151	-19.84	2	21	1981	2001	3' gaGUUAUCUGACAC-UCGAGGAa 5'	||:|| | || | |||||||	5' ctCAGTA-A-TGAGAAGCTCCTc 3'
hsa-miR-93-5p	gi|302318964|ref|NR_036485.1|	150	-21.18	2	11	1566	1588	3' gauggacgugcuuGUCGUGAAAc 5'	|||||||||	5' atgcccataatccCAGCACTTTg 3'
hsa-miR-196a-5p	gi|302318964|ref|NR_036485.1|	152	-15.62	2	20	2600	2619	3' gggUUGUUGUACUUUGAUGGAu 5'	:|:|: | |||||||||	5' gagGATAGAA--AAACTACCTa 3'
hsa-miR-204-5p	gi|302318964|ref|NR_036485.1|	154	-16.92	2	21	2112	2132	3' ucCGUAUCCUACUGUUUCCCUu 5'	|| |: |: || |||||||	5' gaGCCTGTGGAGA-AAAGGGAa 3'
hsa-miR-215-3p	gi|302318964|ref|NR_036485.1|	151	-17.15	2	22	249	270	3' auAACCGGAUUUCUUUACUGUCu 5'	|| :| |:|| |||||||	5' agTTAATC-AGAGTTATGACAGg 3'
hsa-miR-217	gi|302318964|ref|NR_036485.1|	150	-20.89	2	22	1252	1274	3' agGUUAGUCAAG-GACUACGUCAu 5'	:||| ||||: || :||||||	5' tcTAAT-AGTTTACTTGTGCAGTg 3'
hsa-miR-144-3p	gi|302318964|ref|NR_036485.1|	164	-16.23	2	19	1690	1708	3' ucAUGUAGUAGAUAUGACAu 5'	||: |::||||||||||	5' ccTAT-TTGTCTATACTGTg 3'
hsa-miR-153-5p	gi|302318964|ref|NR_036485.1|	161	-18.65	2	21	1897	1918	3' ucGACGUUG-UAGUGUUUUUACu 5'	||| ||| | |||||||||	5' ctCTG-AACAAGAACAAAAATGa 3'
hsa-miR-125b-2-3p	gi|302318964|ref|NR_036485.1|	162	-17.8	2	21	1250	1270	3' caGGGUUCUCGGACUGAACACu 5'	:|:|| ||::| |||||||	5' tgTCTAATAGTTT-ACTTGTGc 3'
hsa-miR-149-5p	gi|302318964|ref|NR_036485.1|	164	-26.74	2	22	1050	1073	3' ccCUC-ACUUCUGUGCCUCGGUCu 5'	||| | :| :| |||||||||	5' gaGAGCTTGATGCCCGGAGCCAGa 3'
hsa-miR-185-3p	gi|302318964|ref|NR_036485.1|	150	-27.71	2	15	156	177	3' cuggucucCUUUCGGUCGGGGa 5'	||:|||||||||:	5' cgcctcctGAGAGCCAGCCCTg 3'
hsa-miR-302a-3p	gi|302318964|ref|NR_036485.1|	162	-18.04	2	22	603	623	3' agUGGUUUUGUACCUUCGUGAAu 5'	||:||:|:| ||||||||	5' ttACTAAGATA--AAAGCACTTc 3'
hsa-miR-301a-5p	gi|302318964|ref|NR_036485.1|	168	-25.04	2	20	1408	1427	3' ucaUCACGUUAUUUCAGUCUCg 5'	|||||| :|||||||||	5' ctgAGTGCA--GAAGTCAGAGa 3'
hsa-miR-296-3p	gi|302318964|ref|NR_036485.1|	158	-24.26	2	21	1425	1445	3' ccUCUCGGAGGUGGGUUGGGAg 5'	|||| :| | ::|||||||	5' agAGAG-TTGCTTTCAACCCTg 3'
hsa-miR-302b-3p	gi|302318964|ref|NR_036485.1|	166	-19.35	2	22	603	623	3' gaUGAUUUUGUACCUUCGUGAAu 5'	|||||:|:| ||||||||	5' ttACTAAGATA--AAAGCACTTc 3'
hsa-miR-372-3p	gi|302318964|ref|NR_036485.1|	159	-18.25	2	22	1566	1587	3' ugCGAGUUUACAGCGUCGUGAAa 5'	|| || | || ||||||||	5' atGCCCATA-ATCCCAGCACTTt 3'
hsa-miR-373-3p	gi|302318964|ref|NR_036485.1|	171	-22.29	2	20	1565	1587	3' ugugGGGUUUUAGCUUCGUGAAg 5'	|||| |||| |||||||	5' catgCCCATAATCCCAGCACTTt 3'
hsa-miR-373-3p	gi|302318964|ref|NR_036485.1|	166	-21.27	2	19	601	623	3' uguggGGUUUUAGCUUCGUGAAg 5'	|:||:|| ||||||||	5' tattaCTAAGATAAAAGCACTTc 3'
hsa-miR-338-5p	gi|302318964|ref|NR_036485.1|	151	-16.2	2	20	299	320	3' gugAGUCGUGGUCCUAUAACAa 5'	||| ::|:|| ||:||||	5' ccaTCAATGCTAGTATGTTGTg 3'
hsa-miR-338-3p	gi|302318964|ref|NR_036485.1|	176	-18.98	2	21	2090	2111	3' guUGUUUUAGUGACUACGACCu 5'	| ||||| || ||||||||	5' tcAAAAAATAACAGATGCTGGc 3'
hsa-miR-196b-5p	gi|302318964|ref|NR_036485.1|	159	-17.61	2	21	2597	2619	3' ggGUUGUUGUC-CUUUGAUGGAu 5'	::| :|:|| |||||||||	5' ggTGAGGATAGAAAAACTACCTa 3'
hsa-miR-452-3p	gi|302318964|ref|NR_036485.1|	158	-18.42	3	19	857	878	3' gugaAUGAAGAAACGUCUACuc 5'	|||||:|| |||||||	5' attcTACTTTTTGGCAGATGca 3'
hsa-miR-486-3p	gi|302318964|ref|NR_036485.1|	155	-27.48	2	12	96	116	3' uaggacaugaCUCGACGGGGc 5'	||||||||||	5' agggcgcgggGAGCTGCCCCg 3'
hsa-miR-512-5p	gi|302318964|ref|NR_036485.1|	160	-23.25	2	19	231	252	3' cuuucACGGGAGUUCCGACUCAc 5'	||:||| : ||||||||	5' cagcaTGTCCT-GTGGCTGAGTt 3'
hsa-miR-520a-5p	gi|302318964|ref|NR_036485.1|	153	-19.65	2	14	904	924	3' ucuuucauGAAGGGAGACCUc 5'	:||| |||||||	5' ctcacactTTTCACTCTGGAg 3'
hsa-miR-518f-3p	gi|302318964|ref|NR_036485.1|	153	-18.85	2	15	1387	1408	3' ggagauuUCU-CUUCGCGAAAg 5'	||| |||||||||	5' cacaattAGACCAAGCGCTTTc 3'
hsa-miR-518c-3p	gi|302318964|ref|NR_036485.1|	155	-17.25	2	22	1384	1408	3' ugUGAGAU-UUCU-CUUCGCGAAAc 5'	|| | | ||| |||||||||	5' gaACACAATTAGACCAAGCGCTTTc 3'
hsa-miR-520d-3p	gi|302318964|ref|NR_036485.1|	163	-16.33	2	21	601	623	3' ugGGUGGUU-UCUCUUCGUGAAa 5'	::||:|| | | ||||||||	5' taTTACTAAGATAAAAGCACTTc 3'
hsa-miR-518e-3p	gi|302318964|ref|NR_036485.1|	152	-20.3	2	18	1455	1477	3' gugaGACUUCC--CUUCGCGAAa 5'	|| |:|| ||||||||	5' acgaCTTAGGGATAAAGCGCTTg 3'
hsa-miR-518a-5p	gi|302318964|ref|NR_036485.1|	153	-20.59	2	19	2427	2449	3' cuUUCCCGAA---GGGAAACGUc 5'	| | |||| :||||||||	5' gaATGAGCTTATGTCCTTTGCAg 3'
hsa-miR-518a-3p	gi|302318964|ref|NR_036485.1|	152	-17.02	2	21	1387	1408	3' agGUCGUUUCCCUUCGCGAAAg 5'	|| : |: |||||||||	5' caCAATTAGACCAAGCGCTTTc 3'
hsa-miR-527	gi|302318964|ref|NR_036485.1|	153	-20.59	2	19	2427	2449	3' cuUUCCCGAA---GGGAAACGUc 5'	| | |||| :||||||||	5' gaATGAGCTTATGTCCTTTGCAg 3'
hsa-miR-499a-3p	gi|302318964|ref|NR_036485.1|	154	-16.67	2	16	1256	1279	3' ucgugucUGA--ACGACACUACAa 5'	||| ||| |||||||	5' atagtttACTTGTGCAGTGATGTc 3'
hsa-miR-501-5p	gi|302318964|ref|NR_036485.1|	151	-20.34	2	21	823	845	3' agAGUGGGUC-CCUGUUUCCUAa 5'	|:| :||| || ||:|||||	5' agTTAATCAGAGGCCAGAGGATc 3'
hsa-miR-513a-5p	gi|302318964|ref|NR_036485.1|	151	-18.48	2	16	1348	1365	3' uacUGUGGAGGGACACUu 5'	:||:: :|||||||	5' gctGCATTATCCTGTGAa 3'
hsa-miR-506-5p	gi|302318964|ref|NR_036485.1|	155	-17.48	2	21	2021	2043	3' aaUUCAUUGUGG-AAGGACUUAu 5'	|: || |||| |||||||	5' atAGCTATCACCAGGCCTGAATt 3'
hsa-miR-508-5p	gi|302318964|ref|NR_036485.1|	152	-19.35	2	13	904	926	3' guacucacugcGGGAGACCUCAu 5'	| |||||||||	5' ctcacacttttCACTCTGGAGTg 3'
hsa-miR-544a	gi|302318964|ref|NR_036485.1|	157	-15.4	2	21	1401	1420	3' cuUGAACGAUUUUUACGUCUUa 5'	:||| || :|:|||||||	5' gcGCTTTCT--GAGTGCAGAAg 3'
hsa-miR-556-5p	gi|302318964|ref|NR_036485.1|	151	-16.81	2	21	1083	1105	3' gaGUAU-AAUGUUACUCGAGUAg 5'	|:|| :| | ||||||||	5' tgCGTAGGGGCTAAGAGCTCATg 3'
hsa-miR-556-5p	gi|302318964|ref|NR_036485.1|	151	-16.49	2	21	2417	2439	3' gaGUA-UAAUGUUACUCGAGUAg 5'	||| | | ||||||||:||	5' gcCATAAAAAGAATGAGCTTATg 3'
hsa-miR-561-3p	gi|302318964|ref|NR_036485.1|	160	-17.32	2	21	761	782	3' ugAAGUUCCUAGAAUUUGAAAc 5'	||||:||| :| |:|||||	5' ctTTCAGGGAATTGAGACTTTa 3'
hsa-miR-563	gi|302318964|ref|NR_036485.1|	151	-16.1	2	18	2333	2350	3' ccCUUUGCAUACAGUUGGa 5'	|| |:| | |||||||	5' aaGACATGGA-GTCAACCt 3'
hsa-miR-580-3p	gi|302318964|ref|NR_036485.1|	155	-15.01	2	20	1302	1323	3' ggaUUACUAAGUAGUAAGAGUu 5'	| ||| | ||||||||	5' aaaACTGAGGAACCATTCTCAa 3'
hsa-miR-589-3p	gi|302318964|ref|NR_036485.1|	150	-18.09	3	23	2045	2068	3' agACCCUUGGCCGUAAACAAGAcu 5'	| ||: :| | |||||||||	5' ttTTGGGCTCAGAATTTGTTCTaa 3'
hsa-miR-597-3p	gi|302318964|ref|NR_036485.1|	155	-23.9	2	21	448	471	3' ugcGAACUC-GGUGUUCUCUUGGu 5'	:||| | ||| ||||||:||	5' gaaTTTGTGACCAAAAGAGAGCCa 3'
hsa-miR-608	gi|302318964|ref|NR_036485.1|	150	-22.12	2	24	389	414	3' ugCCUC-GACAGGGUUGUGGUGGGGa 5'	| || ||| ||| |||||:||	5' aaGAAGACTGGAGCAAAACCACTCCc 3'
hsa-miR-619-5p	gi|302318964|ref|NR_036485.1|	184	-34.37	2	21	1561	1582	3' ccGAGUACGGACAUUAGGGUCg 5'	|||||||| |||||||||	5' gaCTCATGCCCATAATCCCAGc 3'
hsa-miR-646	gi|302318964|ref|NR_036485.1|	152	-17.47	2	18	420	439	3' cgGAGUCUCCG-UCGACGAa 5'	:| ||:| | |||||||	5' agTTGAGGGTCAAGCTGCTc 3'
hsa-miR-661	gi|302318964|ref|NR_036485.1|	165	-36.88	2	23	1059	1083	3' ugCGCGUC-CGGUCUCUGGGUCCGu 5'	|| |:| ||||||| :||||||	5' atGCCCGGAGCCAGAGCTCCAGGCt 3'
hsa-miR-654-3p	gi|302318964|ref|NR_036485.1|	166	-16.59	2	19	1856	1877	3' uuccACUACCAGUCGUCUGUAu 5'	| ||| ||| |||||||	5' atttTAATGATCATCAGACATa 3'
hsa-miR-1264	gi|302318964|ref|NR_036485.1|	151	-19.66	2	22	1127	1153	3' uuGUCCACG---AGUU-UAUUCUGAAc 5'	||||||| |:|| | |:|||||	5' acCAGGTGCTGTTTAACACAGGACTTt 3'
hsa-miR-1301-3p	gi|302318964|ref|NR_036485.1|	163	-23.17	2	20	1331	1354	3' cuucaGUGAGGGUCCGUCGACGUu 5'	|| | ||| ||||||||	5' tgataCAACCACAGCCAGCTGCAt 3'
hsa-miR-762	gi|302318964|ref|NR_036485.1|	154	-26.95	2	15	1	14	3' cgagccggGGCCGGGGUCGGGg 5'	| ||::|||||||	5' --------CAGGTTCCAGCCCc 3'
hsa-miR-670-5p	gi|302318964|ref|NR_036485.1|	153	-17.81	2	14	752	771	3' gugguguAUGUGAGUCCCUg 5'	||| :|||||||	5' acaagttTACTTTCAGGGAa 3'
hsa-miR-2113	gi|302318964|ref|NR_036485.1|	158	-17.05	2	20	1463	1484	3' caCUGUCUCG-GUUCGUGUUUa 5'	||:| ||| | |||||||	5' ggGATAAAGCGCTTGCACAAAa 3'
hsa-miR-541-5p	gi|302318964|ref|NR_036485.1|	158	-17.89	2	23	765	789	3' ucaCCCUGGCUGUCGUCUUAGGAAa 5'	|| |::|| | : |||||||	5' cagGGAATTGAGACTTTAATCCTTa 3'
hsa-miR-889-5p	gi|302318964|ref|NR_036485.1|	167	-20.74	2	19	2403	2422	3' cuggUAUGAUGCCUGUCGGUAa 5'	||||||| ||||||||	5' tggaATACTAC--ACAGCCATa 3'
hsa-miR-708-5p	gi|302318964|ref|NR_036485.1|	153	-20.26	2	22	1981	2001	3' ggGUCGAUCUAACAUUCGAGGAa 5'	||| || || ||||||||	5' ctCAG-TA-ATGAGAAGCTCCTc 3'
hsa-miR-877-3p	gi|302318964|ref|NR_036485.1|	154	-32.99	2	20	2577	2598	3' gaCCCUCCUCC-CUCUUCUCCu 5'	|| ||||| ||||:||||	5' gaGGTTGGAGGTGAGAGGAGGg 3'
hsa-miR-301b-5p	gi|302318964|ref|NR_036485.1|	152	-23.94	2	20	1408	1427	3' ucaUCACGUUGGAGCAGUCUCg 5'	||||||: |||||||	5' ctgAGTGCAG--AAGTCAGAGa 3'
hsa-miR-937-3p	gi|302318964|ref|NR_036485.1|	160	-32.66	2	21	85	106	3' ccGUCUCUCAGUCUCGCGCCUa 5'	| |:| |||||:||||||:	5' ctCTGGGCGTCAGGGCGCGGGg 3'
hsa-miR-1182	gi|302318964|ref|NR_036485.1|	152	-18.38	2	21	1638	1660	3' cagUGUAGGGAGGGUUCUGGGAg 5'	:|| | : |||||||||	5' tggGCAACATAAGCAAGACCCTg 3'
hsa-miR-1225-3p	gi|302318964|ref|NR_036485.1|	152	-26.48	2	21	102	123	3' gaCCCCCGCCGUGUCCCCGAGu 5'	||| || || | ||||:||	5' cgGGGAGCTGCCCCGGGGTTCt 3'
hsa-miR-1229-3p	gi|302318964|ref|NR_036485.1|	161	-24.11	2	18	2571	2593	3' gacaccCUCCCGUCACCACUCUc 5'	|||| ::| |||||||	5' gtatttGAGGTTGGAGGTGAGAg 3'
hsa-miR-1302	gi|302318964|ref|NR_036485.1|	151	-17.74	2	20	1263	1283	3' aaAUCGUAUUCAUACAGGGUu 5'	| |:: |: ||||||||	5' acTTGTGCAGTGATGTCCCAg 3'
hsa-miR-1303	gi|302318964|ref|NR_036485.1|	164	-33.74	2	21	1647	1668	3' ucUCGUUCUGGGGCAGAGAUUu 5'	||||||||||:||||| ||	5' taAGCAAGACCCTGTCTCGAAa 3'
hsa-miR-1248	gi|302318964|ref|NR_036485.1|	153	-21.46	2	21	249	275	3' aaaucguGUCACGAAUA-UGUUCUUCCa 5'	||| | |||| |||:|||||	5' agttaatCAGAG-TTATGACAGGAAGGt 3'
hsa-miR-1254	gi|302318964|ref|NR_036485.1|	152	-29.48	2	23	1058	1083	3' ugAC-GUCCGAGGUC-GAAGGUCCGa 5'	|| | || |||| |||||||	5' gaTGCCCGGAGCCAGAGCTCCAGGCt 3'
hsa-miR-1282	gi|302318964|ref|NR_036485.1|	156	-21.81	2	18	1956	1976	3' uucGUCUUU-UUCCGUUUGCu 5'	|||:|| ||||||||:|	5' acaCAGGAATAAGGCAAATGc 3'
hsa-miR-1292-3p	gi|302318964|ref|NR_036485.1|	161	-29.51	2	18	85	104	3' cuuGCCCUCGGCCCCGCGCu 5'	:||| |:| |||||||	5' ctcTGGGCGTCAGGGCGCGg 3'
hsa-miR-1306-5p	gi|302318964|ref|NR_036485.1|	158	-28.35	2	21	2566	2590	3' acCUGCA-AACGUCC--CCUCCACc 5'	|:||| || ||| |||||||	5' ggGGCGTATTTGAGGTTGGAGGTGa 3'
hsa-miR-1915-3p	gi|302318964|ref|NR_036485.1|	153	-30.03	2	18	73	92	3' gggCGGCGCAGCGGGACCCc 5'	||||| |||:|||||	5' cggGCCGCTCCGCTCTGGGc 3'
hsa-miR-2116-3p	gi|302318964|ref|NR_036485.1|	152	-18.71	2	16	1033	1053	3' cccucaAGA-ACCGUACCCUCc 5'	||| ||| |||||||	5' ggtacaTCTGTGG-ATGGGAGa 3'
hsa-miR-3124-3p	gi|302318964|ref|NR_036485.1|	157	-20.45	2	21	123	142	3' ugAAGUGCCCUCACUCCUUUCa 5'	| ||| ||: ||||||||	5' tgTCCACCGGG--GAGGAAAGc 3'
hsa-miR-3128	gi|302318964|ref|NR_036485.1|	161	-16.03	2	19	698	722	3' uacucUCAAAAAA--UGAACGGUCu 5'	| |||| | |||||||||	5' aaattAATTTTGTAAACTTGCCAGt 3'
hsa-miR-548t-5p	gi|302318964|ref|NR_036485.1|	164	-17.1	2	19	1529	1548	3' guuUUUGGUGCUAGUGAAAAc 5'	|||| |:|| |||||||	5' attAAACAATGA-CACTTTTg 3'
hsa-miR-3142	gi|302318964|ref|NR_036485.1|	154	-16.3	2	16	579	602	3' agacuucCAAG--UCUUUCCGGAa 5'	|||| | ||||||||	5' aattttaGTTCTGAAAAAGGCCTa 3'
hsa-miR-3155a	gi|302318964|ref|NR_036485.1|	151	-16.41	2	16	2099	2119	3' ucaaggGUGACGUCUCGGACc 5'	::||| |||||||	5' aacagaTGCTGGCGAGCCTGt 3'
hsa-miR-3159	gi|302318964|ref|NR_036485.1|	160	-17.86	2	19	768	788	3' caccGGCUGUGAACAUUAGGAu 5'	::|| |||| |||||||	5' ggaaTTGAGACTT-TAATCCTt 3'
hsa-miR-3163	gi|302318964|ref|NR_036485.1|	167	-15.43	2	21	173	195	3' caGAAUG-ACGGGAGUAAAAUAu 5'	|| || || ||||||||||	5' ccCTGACGTGAACTCATTTTATc 3'
hsa-miR-3164	gi|302318964|ref|NR_036485.1|	163	-17.37	2	21	2271	2293	3' gcGGUAA-AGGGAAUUUCAGUGu 5'	:::|| | || |||||||||	5' aaTTGTTCTACCATAAAGTCACa 3'
hsa-miR-3176	gi|302318964|ref|NR_036485.1|	153	-16.91	2	18	822	840	3' ggCCAUCAGGGUCCGGUCa 5'	| || || |||||||	5' aaGTTAATCAGAGGCCAGa 3'
hsa-miR-3184-3p	gi|302318964|ref|NR_036485.1|	155	-20.62	2	17	758	781	3' acuccccGUCUC-UCGCUCUGAAa 5'	|||:| | :|||||||	5' ttactttCAGGGAATTGAGACTTt 3'
hsa-miR-3065-3p	gi|302318964|ref|NR_036485.1|	158	-18.9	2	22	1116	1138	3' gaGGUUG-UUAUAGGACCACGACu 5'	|::|: :||| || |||||||	5' ttCTGATGGATA-CCAGGTGCTGt 3'
hsa-miR-3186-5p	gi|302318964|ref|NR_036485.1|	151	-23.27	2	12	2545	2566	3' uucggugcaucUGUCUGCGGAc 5'	|:||||||||	5' caaagaaaggaATAGACGCCTg 3'
hsa-miR-3190-5p	gi|302318964|ref|NR_036485.1|	154	-17.68	2	15	780	799	3' accccuGCAUCGACCGGUCu 5'	| || ||||||||	5' ttaatcCTTAACTGGCCAGt 3'
hsa-miR-3197	gi|302318964|ref|NR_036485.1|	153	-32.87	2	16	137	162	3' gcggaaagGCUCG-GA--CGCGGAGg 5'	||||| || |||||||	5' gaaagccaCGAGCACTGAGCGCCTCc 3'
hsa-miR-4303	gi|302318964|ref|NR_036485.1|	150	-15.81	2	15	2042	2058	3' gacAGGAGUCGAGUCUu 5'	|::| :|||||||	5' ttcTTTTGGGCTCAGAa 3'
hsa-miR-4312	gi|302318964|ref|NR_036485.1|	154	-22.82	2	15	1953	1971	3' accccUGUCCUUGUUCCGg 5'	|||||||:|||||	5' taaacACAGGAATAAGGCa 3'
hsa-miR-4254	gi|302318964|ref|NR_036485.1|	155	-31.31	2	22	1056	1082	3' cuCUAC-CACCUC---AUCGAGGUCCg 5'	|||| |||| |||||||||	5' ttGATGCCCGGAGCCAGAGCTCCAGGc 3'
hsa-miR-4277	gi|302318964|ref|NR_036485.1|	155	-15.19	2	18	369	388	3' cacaUGACACGAGUCUUGACg 5'	|| || || |||||||	5' gtacACAGT-CTAAGAACTGt 3'
hsa-miR-500b-3p	gi|302318964|ref|NR_036485.1|	155	-19.16	2	16	2628	2647	3' gucuuAGGAACGGACCCACg 5'	|: || ||||||||	5' tatgcTTATTACCTGGGTGa 3'
hsa-miR-3619-3p	gi|302318964|ref|NR_036485.1|	172	-29.45	2	17	968	989	3' ggugucGUCCGUCCUACCAGGg 5'	|||| ||||||||||	5' aaaaccCAGGAAGGATGGTCCa 3'
hsa-miR-3667-3p	gi|302318964|ref|NR_036485.1|	162	-21.39	2	21	255	275	3' uuUCUGGGUACCUCUCCUUCCa 5'	||| ::|| || |||||||	5' tcAGAGTTAT-GACAGGAAGGt 3'
hsa-miR-3667-3p	gi|302318964|ref|NR_036485.1|	153	-15.71	2	19	1361	1383	3' uuucUGGGUAC-CUCUCCUUCCa 5'	| |:| | || |||||||	5' gtgaAGCTAAGAGACAGGAAGGa 3'
hsa-miR-3680-5p	gi|302318964|ref|NR_036485.1|	154	-21.91	2	17	910	930	3' acguguUAGGACACUCACUCAg 5'	| :||| ||||||||	5' cttttcACTCTG-GAGTGAGTt 3'
hsa-miR-3680-3p	gi|302318964|ref|NR_036485.1|	150	-19.87	3	21	2665	2686	3' ggaUGAGGGUCCCAGUACGUUuu 5'	||||||| | | ||||||	5' caaACTCCCAAGAT-ATGCAAtg 3'
hsa-miR-3150b-5p	gi|302318964|ref|NR_036485.1|	154	-29.31	2	20	100	122	3' cgaCCCCUCUA-GGAGCUCCAAc 5'	|||||| | || ||:||||	5' cgcGGGGAGCTGCCCCGGGGTTc 3'
hsa-miR-3150b-5p	gi|302318964|ref|NR_036485.1|	154	-25.09	2	20	1598	1620	3' cgaCCCCUCUAG-GAGCUCCAAc 5'	||| ||:|| :|:||||||	5' gccGGGCAGGTCATTTGAGGTTc 3'
hsa-miR-3150b-5p	gi|302318964|ref|NR_036485.1|	150	-31.02	2	21	2563	2583	3' cgACCCCUCUAGGAGCUCCAAc 5'	||||| | | :|:||||||	5' ccTGGGGCG-TATTTGAGGTTg 3'
hsa-miR-3922-3p	gi|302318964|ref|NR_036485.1|	163	-22.92	2	19	819	840	3' uuucUCAGUUCAGU-UCCGGUCu 5'	|||:|| ||| |||||||	5' cctaAGTTAA-TCAGAGGCCAGa 3'
hsa-miR-3925-3p	gi|302318964|ref|NR_036485.1|	156	-21.23	2	18	377	402	3' guucUCUUGA-----UUUUGACCUCa 5'	|||||| ||:|||||||	5' tctaAGAACTGTAAGAAGACTGGAGc 3'
hsa-miR-4436a	gi|302318964|ref|NR_036485.1|	165	-18.99	2	18	223	243	3' uaggUGAAGACGGACAGGACg 5'	|:||| || |||||||	5' taagATTTCAGCATGTCCTGt 3'
hsa-miR-4446-3p	gi|302318964|ref|NR_036485.1|	152	-25.83	2	21	156	177	3' ugGGUACAGUGACGGUCGGGAc 5'	|| | | |||||||||	5' cgCCTCCTGAGAGCCAGCCCTg 3'
hsa-miR-4459	gi|302318964|ref|NR_036485.1|	150	-23.84	2	11	144	165	3' gagguggaggagGCGGAGGACc 5'	|||||||||	5' acgagcactgagCGCCTCCTGa 3'
hsa-miR-4464	gi|302318964|ref|NR_036485.1|	156	-15.87	2	19	2682	2705	3' auaACGUAGAUA-G--GUUUGGAa 5'	||:| |||| | |||||||	5' caaTGTACCTATACAACAAACCTa 3'
hsa-miR-4476	gi|302318964|ref|NR_036485.1|	155	-22.06	2	20	1273	1291	3' cggACAGGGAUUUAGGAAGGAc 5'	|||||| | |||||||	5' tgaTGTCCC---AGCCTTCCTc 3'
hsa-miR-4477a	gi|302318964|ref|NR_036485.1|	168	-16.54	2	19	1767	1787	3' cuuaGUGUUUACAGGAAUUAUc 5'	| |||| ||||||||||	5' ttggCTCAAA-GTCCTTAATAa 3'
hsa-miR-4477b	gi|302318964|ref|NR_036485.1|	161	-19.26	2	21	1762	1785	3' uaGUUA---GUGUUUACAGGAAUUa 5'	|||| | |||| ||||||||	5' atCAATTGGCTCAAA-GTCCTTAAt 3'
hsa-miR-3155b	gi|302318964|ref|NR_036485.1|	151	-16.41	2	16	2102	2119	3' aggGUGACGUCUCGGACc 5'	::||| |||||||	5' agaTGCTGGCGAGCCTGt 3'
hsa-miR-4508	gi|302318964|ref|NR_036485.1|	151	-23.91	2	12	1	16	3' gcgcgcGGGUCGGGGCg 5'	:|||||||||	5' -caggtTCCAGCCCCGa 3'
hsa-miR-4520-3p	gi|302318964|ref|NR_036485.1|	150	-20.92	2	11	108	129	3' aaggacgcacaaAAGACAGGUu 5'	|||||||||	5' gctgccccggggTTCTGTCCAc 3'
hsa-miR-4524a-3p	gi|302318964|ref|NR_036485.1|	165	-22.06	2	18	1644	1665	3' uaucgUCGUAUUCGGACAGAGu 5'	|||| :| ||||||||	5' acataAGCAAGACCCTGTCTCg 3'
hsa-miR-4659b-3p	gi|302318964|ref|NR_036485.1|	152	-19.59	2	21	193	214	3' ucGACGGUACAGAUUCUUCUUu 5'	|||||| | | |||||:|	5' atCTGCCACGACCCAGAAGGAg 3'
hsa-miR-4667-3p	gi|302318964|ref|NR_036485.1|	158	-23.82	2	19	2579	2599	3' gacACCCCUGUCUUCCUCCCu 5'	||| |::: :|||||||	5' ggtTGGAGGTGAGAGGAGGGt 3'
hsa-miR-4670-5p	gi|302318964|ref|NR_036485.1|	151	-19.34	2	20	47	67	3' acuUCA-AUGUAGUACCAGCGAa 5'	||| |:|: :||||||||	5' tccAGTGTGCG--GTGGTCGCTc 3'
hsa-miR-4672	gi|302318964|ref|NR_036485.1|	160	-18.86	2	18	1690	1711	3' acggAGACAGGU-CGACACAUu 5'	|:||||:| |||||||	5' cctaTTTGTCTATACTGTGTAc 3'
hsa-miR-4691-3p	gi|302318964|ref|NR_036485.1|	152	-23.08	2	15	225	249	3' uacgugagaGU-CAGG-CACCGACc 5'	|| |||| |||||||	5' agatttcagCATGTCCTGTGGCTGa 3'
hsa-miR-4704-5p	gi|302318964|ref|NR_036485.1|	151	-18	2	21	349	371	3' uuAGUGAG-UGUACGGAUCACAg 5'	|::||| || | |||:||||	5' gcTTGCTCTACTTACCTGGTGTa 3'
hsa-miR-4721	gi|302318964|ref|NR_036485.1|	155	-30.39	2	21	480	502	3' ggUGGCAGUGGACC-UCGGGAGu 5'	||| ||:|||| ||||:||	5' caACCAACATCTGGAAGCCTTCa 3'
hsa-miR-4724-3p	gi|302318964|ref|NR_036485.1|	153	-18.34	2	19	256	277	3' ugaUCGA-CUUGGUCUUCCAUg 5'	||:| :|| :|||||||	5' cagAGTTATGACAGGAAGGTAc 3'
hsa-miR-4732-5p	gi|302318964|ref|NR_036485.1|	151	-19.04	2	12	338	360	3' ucgaaggacgagGGACGAGAUGu 5'	|:||||||||	5' agtcaactcaagCTTGCTCTACt 3'
hsa-miR-3064-5p	gi|302318964|ref|NR_036485.1|	165	-19.64	2	18	1329	1349	3' aacgUGUGGUGUUGUCGGUCu 5'	|:|| || ||||||||	5' tctgATACAACCACAGCCAGc 3'
hsa-miR-499b-3p	gi|302318964|ref|NR_036485.1|	164	-20.56	2	21	1258	1279	3' acAAUUCUGAACGUCACUACAa 5'	|| | : |||||||||||	5' agTTTACTTGTGCAGTGATGTc 3'
hsa-miR-4757-5p	gi|302318964|ref|NR_036485.1|	150	-18.68	2	16	814	838	3' uguggcacUGCAGU--GUCUCCGGa 5'	| ||:| ||||||||	5' cttttcctAAGTTAATCAGAGGCCa 3'
hsa-miR-4761-3p	gi|302318964|ref|NR_036485.1|	150	-20.36	2	17	1961	1980	3' ccuguUUCACGCGUACGGGAg 5'	||| || |||||||	5' ggaatAAG-GCAAATGCCCTa 3'
hsa-miR-4774-5p	gi|302318964|ref|NR_036485.1|	160	-18.6	2	21	1111	1132	3' aaUAAUGGAUGAUGUAUGGUCu 5'	:|| :||: |: |||||||	5' gaGTTTTCTGATGGATACCAGg 3'
hsa-miR-4783-5p	gi|302318964|ref|NR_036485.1|	158	-28.09	2	19	8	28	3' ucgGGCCCUCGACCCGCGCGg 5'	|| || | ||||||||	5' cagCCCCGACCCGGGCGCGCg 3'
hsa-miR-2467-3p	gi|302318964|ref|NR_036485.1|	150	-21.72	2	21	2428	2448	3' ggACUCGGAGAGACGGAGACGa 5'	|||||:| | | |||:|||	5' aaTGAGCTTATGT-CCTTTGCa 3'
hsa-miR-4793-5p	gi|302318964|ref|NR_036485.1|	150	-23.13	2	11	546	569	3' ggagacgggacaccUCGUCCUACa 5'	|||||||||	5' tcacctagggcataAGCAGGATGg 3'
hsa-miR-4793-3p	gi|302318964|ref|NR_036485.1|	153	-22.85	2	22	1396	1418	3' ucGGUCGGUUGAGUGUCACGUCu 5'	| ||| :|| |||||||	5' acCAAGCGCTTTCTGAGTGCAGa 3'
hsa-miR-4797-3p	gi|302318964|ref|NR_036485.1|	156	-15.65	2	20	2231	2251	3' ugUC-UCACGGUGAAUGACUCu 5'	|| | | ||| ||||||||	5' ctAGCAATCCCA-TTACTGAGt 3'
hsa-miR-5000-3p	gi|302318964|ref|NR_036485.1|	161	-18.96	2	20	223	243	3' aggUUCAAGUCUUCACAGGACu 5'	:| ||||| | |||||||	5' taaGATTTCAGCA-TGTCCTGt 3'
hsa-miR-5001-5p	gi|302318964|ref|NR_036485.1|	161	-34.5	2	20	151	176	3' ucgagGCGG-CGACUC-AGGUCGGGa 5'	|||| ||||| |||||||	5' ctgagCGCCTCCTGAGAGCCAGCCCt 3'
hsa-miR-5001-5p	gi|302318964|ref|NR_036485.1|	150	-18.68	2	15	1	14	3' ucgaggcggcGACUCAGGUCGGGa 5'	| |: ||||||||	5' ----------CAGGTTCCAGCCCc 3'
hsa-miR-5003-5p	gi|302318964|ref|NR_036485.1|	156	-15.5	2	17	299	321	3' agaugggACGUUCCAACAACACu 5'	||| || |||||||	5' ccatcaaTGCTAGTATGTTGTGt 3'
hsa-miR-5006-3p	gi|302318964|ref|NR_036485.1|	158	-20.11	2	20	2112	2133	3' gaCGGUC-CUACCUUUCCCUUu 5'	||| | |: | ||||||||	5' gaGCCTGTGGAGAAAAGGGAAt 3'
hsa-miR-5047	gi|302318964|ref|NR_036485.1|	159	-21.9	2	18	1330	1354	3' uggaAUGUUGG---C-GUCGACGUu 5'	||||||| | ||||||||	5' ctgaTACAACCACAGCCAGCTGCAt 3'
hsa-miR-5089-5p	gi|302318964|ref|NR_036485.1|	155	-15.38	2	16	2223	2243	3' cuacgaUGAGUCUUUAGGGUg 5'	|| :|| |||||||	5' catttgACCTAGCAATCCCAt 3'
hsa-miR-1273g-5p	gi|302318964|ref|NR_036485.1|	159	-17.54	2	20	1322	1343	3' ugaAUGACGUCGGAGUUGGUGg 5'	|||| | | : |||||||	5' aagTACTTCTGATACAACCACa 3'
hsa-miR-5193	gi|302318964|ref|NR_036485.1|	166	-31.76	2	21	2574	2598	3' ugACCCUA--CUCCA-UCUCCUCCu 5'	|| |:| ||||| ||||||||	5' ttTGAGGTTGGAGGTGAGAGGAGGg 3'
hsa-miR-5196-3p	gi|302318964|ref|NR_036485.1|	157	-32.44	2	19	2580	2601	3' gacCCUCC-CUCUGCUCCUACu 5'	||||| |||| ||||:||	5' gttGGAGGTGAGAGGAGGGTGa 3'
hsa-miR-4524b-3p	gi|302318964|ref|NR_036485.1|	164	-22.07	2	17	1645	1664	3' aucgUCGUACUUGGACAGAg 5'	|||| || |||||||	5' cataAGCAAGACCCTGTCTc 3'
hsa-miR-5586-3p	gi|302318964|ref|NR_036485.1|	158	-18.85	2	21	898	921	3' gaAAUUG-GU-CGAACAGUGAGAc 5'	| ||| || ||| |||||||	5' tcTGAACTCACACTTTTCACTCTg 3'
hsa-miR-5699-3p	gi|302318964|ref|NR_036485.1|	151	-20.05	2	21	1355	1379	3' cgAGGUUGUUCC---UUUCUGUCCu 5'	||| :::| | |:|||||||	5' taTCCTGTGAAGCTAAGAGACAGGa 3'
hsa-miR-6499-3p	gi|302318964|ref|NR_036485.1|	158	-17.34	2	19	2477	2498	3' acacCCGUUUUGUUUGUGACGa 5'	|| ||| ||||:|||||	5' gaatGGAAAACCAAATACTGCa 3'
hsa-miR-6502-3p	gi|302318964|ref|NR_036485.1|	151	-19.18	3	20	969	989	3' uaUGAGAUCUUUCUACCAGau 5'	|| | :|||:|||||||	5' aaACCCAGGAAGGATGGTCca 3'
hsa-miR-6504-5p	gi|302318964|ref|NR_036485.1|	158	-23.76	2	16	1328	1349	3' gacguaAUG-UCGUGUCGGUCu 5'	||| | |||||||||	5' ttctgaTACAACCACAGCCAGc 3'
hsa-miR-6506-5p	gi|302318964|ref|NR_036485.1|	165	-26.59	2	22	1262	1284	3' ugGUAUAAGUCACUGUAGGGUCa 5'	| |:| ||||||::||||||	5' taCTTGTGCAGTGATGTCCCAGc 3'
hsa-miR-6506-5p	gi|302318964|ref|NR_036485.1|	150	-16.02	2	20	664	687	3' ugguAUAAGUCACU-GUAGGGUCa 5'	|:|||| | | |||:||||	5' aattTGTTCACTAACCATTCCAGg 3'
hsa-miR-6511b-5p	gi|302318964|ref|NR_036485.1|	150	-22.13	2	21	1007	1032	3' acagUCGGGGU-GAAG-ACGGACGUc 5'	:||:||| | | |||||||	5' caagGGCTCCATCCGCAAGCCTGCAt 3'
hsa-miR-6727-5p	gi|302318964|ref|NR_036485.1|	157	-20.79	2	18	1	17	3' gcgaggGUCGGCGGACGGGGCUc 5'	||| : || |||||||	5' ------CAGGTTCCAGCCCCGAc 3'
hsa-miR-6729-3p	gi|302318964|ref|NR_036485.1|	160	-21.83	2	19	942	961	3' gacUCUCCCGCUCCCCCUACu 5'	|||| || | |||||||	5' tatAGAGAGCCA-GGGGATGg 3'
hsa-miR-6736-3p	gi|302318964|ref|NR_036485.1|	152	-22.25	2	17	92	112	3' gacacCCAUCUCUCCUCGACu 5'	|| | |:|||||||	5' cgtcaGGGCGCGGGGAGCTGc 3'
hsa-miR-6749-3p	gi|302318964|ref|NR_036485.1|	151	-22.69	2	19	121	139	3' gacCCGGUCCGUCCCCUCCUc 5'	| ||| | ||||||||	5' tctGTCCA--CCGGGGAGGAa 3'
hsa-miR-6754-3p	gi|302318964|ref|NR_036485.1|	154	-32.11	2	20	2582	2604	3' acgUCCG-UCUCCGUCCACUUCu 5'	|||: ||||| :|||||:|	5' tggAGGTGAGAGGAGGGTGAGGa 3'
hsa-miR-6757-3p	gi|302318964|ref|NR_036485.1|	152	-20.77	2	20	36	55	3' accCCUAUCGUUCCGGUCACAa 5'	||:| |::| |||||||	5' ctaGGGT--CGGGTCCAGTGTg 3'
hsa-miR-6764-3p	gi|302318964|ref|NR_036485.1|	155	-24.38	2	20	822	842	3' gaCAGUUCCUUUCUGGUCUCu 5'	||:|| |:||:||||||	5' aaGTTAATCAGAGGCCAGAGg 3'
hsa-miR-6765-5p	gi|302318964|ref|NR_036485.1|	157	-30.93	2	15	972	997	3' ugugugggaggACCGGG-GCGGAGUg 5'	|||:|| |||||||	5' cccaggaaggaTGGTCCACGCCTCAc 3'
hsa-miR-6773-5p	gi|302318964|ref|NR_036485.1|	157	-29.77	2	22	2034	2056	3' uaGGACAAAUGAGGACCCGGGUu 5'	|||| | ||::|||||:||	5' ggCCTGAATTCTTTTGGGCTCAg 3'
hsa-miR-6780a-3p	gi|302318964|ref|NR_036485.1|	154	-16.15	2	15	824	844	3' gauccuuUCUUUUGUCUCCUc 5'	|||:: |||||||	5' gttaatcAGAGGCCAGAGGAt 3'
hsa-miR-6783-3p	gi|302318964|ref|NR_036485.1|	150	-17.55	2	21	956	979	3' gaUGUCU-CCU-CUUCGGGUCCUu 5'	|::|| || || |||||||	5' ggATGGACTGACAAAACCCAGGAa 3'
hsa-miR-6784-3p	gi|302318964|ref|NR_036485.1|	151	-30.1	2	21	2581	2603	3' gaCCCCGUCUCAAC-CCCACUCu 5'	|| | ||| | |||||||	5' ttGGAGGTGAGAGGAGGGTGAGg 3'
hsa-miR-6796-3p	gi|302318964|ref|NR_036485.1|	170	-28.57	2	19	1038	1058	3' gacGCCCCUCCCCUCUCGAAg 5'	:| ||| ||||||||||	5' atcTGTGGATGGGAGAGCTTg 3'
hsa-miR-6800-5p	gi|302318964|ref|NR_036485.1|	157	-22.69	2	18	533	553	3' ggcgGGGACUGACAGUGGAUg 5'	|| |: |||||||||	5' tgaaCCAGGGATGTCACCTAg 3'
hsa-miR-6801-5p	gi|302318964|ref|NR_036485.1|	150	-24.6	2	17	427	448	3' aguaaagGACGACGGAGACUGGu 5'	||||| ||||||||:	5' ggtcaagCTGCT-CCTCTGACTg 3'
hsa-miR-6807-5p	gi|302318964|ref|NR_036485.1|	156	-20.26	2	18	1753	1775	3' ggagaGGU-AAGGUGACCGAGUg 5'	||| || |:|||||||	5' taaagCCACATCAATTGGCTCAa 3'
hsa-miR-6811-5p	gi|302318964|ref|NR_036485.1|	155	-21.14	2	16	1011	1032	3' ucacgacAUGUGUCCGGACGUa 5'	| |:|| |||||||	5' ggctccaTCCGCAAGCCTGCAt 3'
hsa-miR-6817-3p	gi|302318964|ref|NR_036485.1|	158	-22.34	2	17	1412	1429	3' acgGUACCUCAGUCUCUCu 5'	|| | ||||||||||	5' gtgCA-GAAGTCAGAGAGa 3'
hsa-miR-6818-5p	gi|302318964|ref|NR_036485.1|	152	-21.88	3	21	891	912	3' cuACGAGAGACAUGAGUGUGuu 5'	||: |||| ||||||||	5' aaTGTAGTCTGAACTCACACtt 3'
hsa-miR-6818-3p	gi|302318964|ref|NR_036485.1|	161	-20.9	2	20	1357	1377	3' gacACACUCCUUGUUCUCUGUu 5'	||||| | :||||||||	5' tccTGTGAAG-CTAAGAGACAg 3'
hsa-miR-6823-5p	gi|302318964|ref|NR_036485.1|	158	-23.69	2	19	1426	1446	3' ucgUUGGGGAUGGUUGGGACu 5'	|::: || :||||||||	5' gagAGTTGCTTTCAACCCTGg 3'
hsa-miR-6839-3p	gi|302318964|ref|NR_036485.1|	167	-20.2	2	21	954	976	3' gaCCUAACU-UCUCUUUUGGGUu 5'	|||| || || ||||||||	5' ggGGATGGACTGACAAAACCCAg 3'
hsa-miR-6842-3p	gi|302318964|ref|NR_036485.1|	154	-32.52	3	20	1617	1639	3' gacGCCUC-GUCUCUGGUCGGuu 5'	||||| : ||||||||||	5' gttCGGAGTTCGAGACCAGCCtg 3'
hsa-miR-6847-5p	gi|302318964|ref|NR_036485.1|	151	-20.59	2	22	421	445	3' cgAGUGUGAGGU-GAC-AGGAGACa 5'	| | : || | ||| |||||||	5' gtTGAGGGTCAAGCTGCTCCTCTGa 3'
hsa-miR-6855-5p	gi|302318964|ref|NR_036485.1|	155	-29.08	2	24	1556	1581	3' cgUUACAGACGUG-GGGU-UUGGGGUu 5'	|||| || ||: |||| ||:||||	5' gcAATGACT-CATGCCCATAATCCCAg 3'
hsa-miR-6855-5p	gi|302318964|ref|NR_036485.1|	150	-27.38	3	24	2649	2674	3' cgUUA-CAGACGUGGGGUUUGGGGuu 5'	||| ||||:|| ||||||:||	5' gaAATAATCTGTACACCAAACTCCca 3'
hsa-miR-6862-3p	gi|302318964|ref|NR_036485.1|	159	-33.18	2	16	2580	2603	3' ucucccgguCUCUCGACCCACUCc 5'	||||| |||||||	5' gttggaggtGAGAGGAGGGTGAGg 3'
hsa-miR-6865-3p	gi|302318964|ref|NR_036485.1|	158	-26.15	2	20	2580	2601	3' ccGCCAUCCCU-UUCUCCCACa 5'	:|| :| || |:|||||||	5' gtTGGAGGTGAGAGGAGGGTGa 3'
hsa-miR-6868-3p	gi|302318964|ref|NR_036485.1|	154	-21.69	2	19	196	214	3' gacGUGUCUGUUGUCUUCCUu 5'	||| ||| ||||||||	5' tgcCAC-GAC-CCAGAAGGAg 3'
hsa-miR-6870-3p	gi|302318964|ref|NR_036485.1|	152	-27.46	2	21	2582	2603	3' gaCUUUCCUCUACCCCUACUCg 5'	||:: |||| | ||:||||	5' tgGAGGTGAGAGGAGGGTGAGg 3'
hsa-miR-6873-3p	gi|302318964|ref|NR_036485.1|	169	-27.9	2	22	1408	1430	3' gaCUCUCUCUUUCUGUCUCUCUu 5'	||| | :||| ||||||||	5' ctGAGTGCAGAAGTCAGAGAGAg 3'
hsa-miR-6874-5p	gi|302318964|ref|NR_036485.1|	151	-24	2	22	1054	1080	3' cgGACUA--GACCAAGG--UCGAGGUa 5'	:|||| | || || |||||||	5' gcTTGATGCCCGGAGCCAGAGCTCCAg 3'
hsa-miR-6887-3p	gi|302318964|ref|NR_036485.1|	150	-26.27	3	19	2580	2600	3' gauCCUCCUUUCACCUCCCcu 5'	||||| :|| ||||||	5' gttGGAGGTGAGAGGAGGGtg 3'
hsa-miR-6891-3p	gi|302318964|ref|NR_036485.1|	154	-29.07	2	20	2583	2604	3' cuUUC-CUCCCCUUCUACUCCc 5'	|:| ||| |||:|:|||||	5' ggAGGTGAGAGGAGGGTGAGGa 3'
hsa-miR-7107-5p	gi|302318964|ref|NR_036485.1|	153	-31.57	2	19	58	80	3' gggaAG-GAGGAGGGGUCCGGCu 5'	|| |||| |:||:|||||	5' gtggTCGCTCCGCTCCGGGCCGc 3'
hsa-miR-7110-3p	gi|302318964|ref|NR_036485.1|	161	-22.76	2	21	1412	1431	3' gaCGUCCCUUCACCCUCUCUCu 5'	||| ||||| |||||||	5' gtGCA--GAAGTCAGAGAGAGt 3'
hsa-miR-7111-3p	gi|302318964|ref|NR_036485.1|	157	-26.54	2	19	2573	2596	3' gaccCUCCUCCCUU--CUCUCCUa 5'	|||| |||: |||||||	5' atttGAGGTTGGAGGTGAGAGGAg 3'
hsa-miR-7151-5p	gi|302318964|ref|NR_036485.1|	159	-18.78	2	18	551	572	3' cgguuaUGUCCGUCUCUACCUAg 5'	|:| |||| |||||||	5' tagggcATAAGCAG-GATGGATt 3'
hsa-miR-7152-5p	gi|302318964|ref|NR_036485.1|	152	-15.54	2	21	253	273	3' ccAGAC-CAACCUCCUGUCCUUu 5'	|| | ||| | ||||||||	5' aaTCAGAGTT--ATGACAGGAAg 3'
hsa-miR-7156-5p	gi|302318964|ref|NR_036485.1|	152	-17.48	2	21	1370	1389	3' agaCUGUCGGUCAAACUCUUGUu 5'	||||| || |||||||	5' agaGACAGGAAG---GAGAACAc 3'
hsa-miR-7846-3p	gi|302318964|ref|NR_036485.1|	158	-28.6	2	20	64	87	3' ggAAGAGAGGUC---CGAGGCGAc 5'	| | ||||:| ||||||||	5' gcTCCGCTCCGGGCCGCTCCGCTc 3'
hsa-miR-7974	gi|302318964|ref|NR_036485.1|	153	-16.31	2	22	1324	1347	3' cccGAGUCCUCUCGUAGUGUCGGa 5'	||: || | | |||||||	5' gtaCTTCTGATACAACCACAGCCa 3'
hsa-miR-8057	gi|302318964|ref|NR_036485.1|	158	-17.06	2	17	935	954	3' agguaGAAUGAUGUCUCGGUg 5'	|||| || |||||||	5' cggggCTTA-TAGAGAGCCAg 3'
hsa-miR-8057	gi|302318964|ref|NR_036485.1|	151	-17.52	2	20	1174	1194	3' agGUAGAAUGAUGUCUCGGUg 5'	|||: ||| | ||||:||	5' gtCATTATACAAAAGAGTCAt 3'
hsa-miR-8065	gi|302318964|ref|NR_036485.1|	157	-23.32	2	18	1995	2018	3' ucgguuuUAAGUUGACAAGGAUGu 5'	|| :|||||||:||||	5' gctcctcATGTAACTGTTTCTACa 3'
hsa-miR-8068	gi|302318964|ref|NR_036485.1|	171	-22.5	2	21	2681	2703	3' ugUUGCUAGGA-AUGUUGUUUGu 5'	||:| ||| ||||||||||	5' gcAATGTACCTATACAACAAACc 3'
hsa-miR-8077	gi|302318964|ref|NR_036485.1|	151	-22.41	2	21	1965	1987	3' ccUCAGUCU-UGGGGUGAGUCGg 5'	|| || | :|||:||||||:	5' taAGGCAAATGCCCTACTCAGTa 3'

## Sheet: Table S5
Supplementary Table5. Cell cycle-related genes that were downregulated after knockdown of SBF2-AS1
19 most involved genes
AccID	FoldChange	Log2FC	P-Value	FDR	SBF-670	SBF-732	NC-1	NC-2	KeggID	Description
BUB1	0.387033	-1.36947	6.55253e-15	6.43459e-13	262	337	836	812	hsa:699	BUB1 protein
BUB1B	0.282445	-1.82396	1.72628e-22	4.58246e-20	172	213	753	699	hsa:701	Mitotic checkpoint serine/threonine-protein kinase BUB1 beta
CCNA2	0.301134	-1.73152	6.00406e-19	9.87891e-17	142	144	536	479	hsa:890	Cyclin-A2
CCNB1	0.293773	-1.76722	7.48082e-26	3.0395e-23	415	478	1572	1673	hsa:891	G2/mitotic-specific cyclin-B1
CCNB2	0.24994	-2.00035	5.99597e-28	3.22632e-25	213	213	961	861	hsa:9133	G2/mitotic-specific cyclin-B2
CDC25A	0.332173	-1.58999	2.48519e-10	1.18651e-08	35	51	143	132	hsa:993	Cell division cycle 25A, isoform CRA_b
CDC25C	0.344907	-1.53572	4.18712e-09	1.6124e-07	96	117	342	316	hsa:995	cDNA FLJ56262, highly similar to M-phase inducer phosphatase 3 (EC 3.1.3.48)
CDC6	0.407786	-1.29412	1.41231e-11	8.39333e-10	168	163	426	443	hsa:990	CDC6 cell division cycle 6 homolog (S. cerevisiae), isoform CRA_a
CDC7	0.366986	-1.4462	6.18648e-08	1.93051e-06	53	68	182	169	hsa:8317	Cell division cycle 7-related protein kinase
CDK1	0.328253	-1.60712	5.22937e-18	7.65527e-16	293	391	1141	1076	hsa:983	Cell division cycle 2, G1 to S and G2 to M, isoform CRA_c
CDKN2C	0.365395	-1.45247	2.7409e-06	5.93783e-05	36	34	108	97	hsa:1031	Cyclin-dependent kinase 4 inhibitor C
CHEK1	0.417449	-1.26033	3.09146e-10	1.43468e-08	157	190	414	473	hsa:1111	cDNA FLJ56409, highly similar to Serine/threonine-protein kinase Chk1 (EC 2.7.11.1)
E2F1	0.32334	-1.62888	6.89828e-16	7.62989e-14	117	140	408	440	hsa:1869	Transcription factor E2F1
MAD2L1	0.388953	-1.36233	5.60601e-09	2.13812e-07	145	129	383	372	hsa:4085	Mitotic spindle assembly checkpoint protein MAD2A
PKMYT1	0.43168	-1.21197	6.46111e-09	2.43626e-07	127	122	251	368	hsa:9088	Membrane-associated tyrosine- and threonine-specific cdc2-inhibitory kinase
PLK1	0.385134	-1.37657	4.48397e-17	5.75945e-15	630	585	1697	1682	hsa:5347	cDNA FLJ51423, highly similar to Serine/threonine-protein kinase PLK1 (EC 2.7.11.21)
PTTG1	0.424908	-1.23478	2.00749e-11	1.15179e-09	238	223	579	583	hsa:9232	Securin
TTK	0.288608	-1.79282	1.30295e-11	7.78993e-10	84	124	373	393	hsa:7272	Dual-specificity protein kinase TTK
144 cell cycle related genes
AccID	FoldChange	Log2FC	P-Value	FDR	SBF-670	SBF-732	NC-1	NC-2	KeggID	Description
ANLN	0.3895	-1.36031	1.5847e-16	1.87796e-14	534	679	1675	1642	hsa:54443	Anillin, actin binding protein (Scraps homolog, Drosophila), isoform CRA_e
APPL1	0.440612	-1.18242	3.69007e-10	1.68886e-08	225	198	488	542	hsa:26060	DCC-interacting protein 13-alpha
ASPM	0.367901	-1.44261	5.67585e-17	7.19748e-15	329	356	995	994	hsa:259266	cDNA FLJ10518 fis, clone NT2RP2000814, highly similar to Abnormal spindle-like microcephaly-associated protein
AURKA	0.325795	-1.61796	2.53682e-21	5.87273e-19	357	436	1323	1271	hsa:6790	Aurora kinase A
AURKB	0.331148	-1.59445	5.73245e-19	9.59053e-17	259	207	729	783	hsa:9212	cDNA, FLJ95791, highly similar to Homo sapiens aurora kinase B (AURKB), mRNA
BARD1	0.44309	-1.17433	5.99341e-06	0.000119085	60	60	134	156	hsa:580	BRCA1-associated RING domain protein 1
BIRC5	0.328293	-1.60695	1.10828e-10	5.67218e-09	338	259	955	1000	hsa:332	Baculoviral IAP repeat-containing protein 5
BLM	0.23271	-2.1034	1.92494e-17	2.60705e-15	64	117	429	394	hsa:641	cDNA, FLJ95010, highly similar to Homo sapiens Bloom syndrome (BLM), mRNA
BRCA1	0.303868	-1.71848	2.6076e-23	7.86586e-21	410	419	1433	1485	hsa:672	Breast cancer 1, early onset, isoform CRA_d
BRCA2	0.301895	-1.72788	7.72554e-12	4.77664e-10	40	55	158	177	hsa:675	Truncated breast and ovarian cancer susceptibility protein 2
BRIP1	0.359278	-1.47683	1.07941e-10	5.53868e-09	77	86	257	227	hsa:83990	BRCA1 interacting protein C-terminal helicase 1, isoform CRA_a
BUB1	0.387033	-1.36947	6.55253e-15	6.43459e-13	262	337	836	812	hsa:699	BUB1 protein
BUB1B	0.282445	-1.82396	1.72628e-22	4.58246e-20	172	213	753	699	hsa:701	Mitotic checkpoint serine/threonine-protein kinase BUB1 beta
C11orf82	0.295425	-1.75914	5.47746e-17	6.99044e-15	94	126	379	414	hsa:220042	cDNA FLJ61316
CCNA2	0.301134	-1.73152	6.00406e-19	9.87891e-17	142	144	536	479	hsa:890	Cyclin-A2
CCNB1	0.293773	-1.76722	7.48082e-26	3.0395e-23	415	478	1572	1673	hsa:891	G2/mitotic-specific cyclin-B1
CCNB2	0.24994	-2.00035	5.99597e-28	3.22632e-25	213	213	961	861	hsa:9133	G2/mitotic-specific cyclin-B2
CCNE2	0.209346	-2.25604	1.55302e-06	3.63264e-05	6	10	42	39	hsa:9134	Cyclin E2, isoform CRA_e
CDC25A	0.332173	-1.58999	2.48519e-10	1.18651e-08	35	51	143	132	hsa:993	Cell division cycle 25A, isoform CRA_b
CDC25C	0.344907	-1.53572	4.18712e-09	1.6124e-07	96	117	342	316	hsa:995	cDNA FLJ56262, highly similar to M-phase inducer phosphatase 3 (EC 3.1.3.48)
CDC45	0.235191	-2.0881	2.29656e-20	4.76273e-18	59	83	284	359	hsa:8318	cDNA FLJ60977, highly similar to CDC45-related protein
CDC6	0.407786	-1.29412	1.41231e-11	8.39333e-10	168	163	426	443	hsa:990	CDC6 cell division cycle 6 homolog (S. cerevisiae), isoform CRA_a
CDC7	0.366986	-1.4462	6.18648e-08	1.93051e-06	53	68	182	169	hsa:8317	Cell division cycle 7-related protein kinase
CDCA3	0.335426	-1.57593	3.53736e-15	3.57489e-13	179	176	624	507	hsa:83461	cDNA, FLJ93285, highly similar to Homo sapiens cell division cycle associated 3 (CDCA3), mRNA
CDCA5	0.433137	-1.2071	5.33565e-12	3.38304e-10	321	364	884	803	hsa:113130	Cell division cycle associated 5, isoform CRA_a
CDCA8	0.434541	-1.20244	3.96708e-10	1.80734e-08	173	160	445	375	hsa:55143	cDNA FLJ78084, highly similar to Homo sapiens cell division cycle associated 8, mRNA
CDK1	0.328253	-1.60712	5.22937e-18	7.65527e-16	293	391	1141	1076	hsa:983	Cell division cycle 2, G1 to S and G2 to M, isoform CRA_c
CDKN2C	0.365395	-1.45247	2.7409e-06	5.93783e-05	36	34	108	97	hsa:1031	Cyclin-dependent kinase 4 inhibitor C
CDKN3	0.216774	-2.20573	2.6969e-25	1.01307e-22	152	136	751	672	hsa:1033	cDNA FLJ52251, highly similar to Cyclin-dependent kinase inhibitor 3 (EC 3.1.3.48)
CENPA	0.251072	-1.99383	1.80851e-18	2.70719e-16	78	82	345	336	hsa:1058	Histone H3-like centromeric protein A
CENPE	0.299041	-1.74158	1.11122e-17	1.56903e-15	118	134	467	432	hsa:1062	Kinesin-like protein
CENPF	0.321298	-1.63802	2.18243e-17	2.93581e-15	756	829	2506	2766	hsa:1063	Centromere protein F
CEP55	0.414436	-1.27078	5.24579e-13	3.75678e-11	290	350	843	803	hsa:55165	Centrosomal protein of 55 kDa
CHAF1A	0.393449	-1.34575	1.21693e-12	8.25164e-11	204	157	456	531	hsa:10036	Chromatin assembly factor 1 subunit A
CHAF1B	0.353113	-1.5018	1.34473e-11	8.01564e-10	81	114	264	324	hsa:8208	Chromatin assembly factor 1 subunit B
CHEK1	0.417449	-1.26033	3.09146e-10	1.43468e-08	157	190	414	473	hsa:1111	cDNA FLJ56409, highly similar to Serine/threonine-protein kinase Chk1 (EC 2.7.11.1)
CIT	0.381115	-1.3917	4.64589e-14	4.02941e-12	308	335	831	973	hsa:11113	Citron Rho-interacting kinase
CKAP2	0.499156	-1.00244	1.76334e-07	5.08052e-06	181	213	458	383	hsa:26586	Cytoskeleton-associated protein 2
CKS1B	0.366723	-1.44724	7.66679e-08	2.34828e-06	73	68	199	213	hsa:1163	Cyclin-dependent kinases regulatory subunit 1
CKS1BP6	0.232536	-2.10447	0.00169805	0.0144306	3	8	17	33		CDC28 protein kinase regulatory subunit 1B pseudogene 6
CKS2	0.39489	-1.34048	0.00511948	0.0347388	268	290	698	813	hsa:1164	Cyclin-dependent kinases regulatory subunit 2
CLSPN	0.258359	-1.95255	1.95893e-15	2.0419e-13	43	49	154	227	hsa:63967	Claspin
DBF4B	0.447233	-1.1609	2.64486e-10	1.24778e-08	235	248	585	569	hsa:80174	cDNA FLJ43783 fis, clone TESTI2051806, highly similar to Homo sapiens Dbf4-related factor 1 (DRF1), transcript variant 1, mRNA
DLGAP5	0.326688	-1.61401	6.38761e-17	7.88805e-15	129	182	516	496	hsa:9787	cDNA FLJ78771, highly similar to Homo sapiens discs, large homolog 7 (Drosophila), mRNA
DMC1	0.0572527	-4.12651	1.09747e-05	0.000199905	0	3	30	24	hsa:11144	Meiotic recombination protein DMC1/LIM15 homolog
DSCC1	0.275147	-1.86173	6.58662e-12	4.09791e-10	38	33	128	149	hsa:79075	Sister chromatid cohesion protein DCC1
DSN1	0.296074	-1.75597	7.71187e-11	4.04041e-09	114	173	570	458	hsa:79980	cDNA FLJ77685
DTYMK	0.447972	-1.15852	1.92475e-05	0.0003253	556	482	1279	1205	hsa:1841	Deoxythymidylate kinase (Thymidylate kinase), isoform CRA_a
E2F1	0.32334	-1.62888	6.89828e-16	7.62989e-14	117	140	408	440	hsa:1869	Transcription factor E2F1
E2F2	0.477645	-1.06599	1.04741e-05	0.000192904	77	100	182	213	hsa:1870	Transcription factor E2F2
E2F7	0.357328	-1.48468	1.46011e-10	7.28556e-09	69	55	175	198	hsa:144455	Transcription factor E2F7
E2F8	0.30739	-1.70186	7.54739e-09	2.81916e-07	29	44	134	118	hsa:79733	Transcription factor E2F8
ERCC6L	0.301205	-1.73118	9.14365e-10	3.93177e-08	35	40	123	143	hsa:54821	DNA excision repair protein ERCC-6-like
ESCO2	0.22015	-2.18344	9.6454e-20	1.81161e-17	49	58	236	283	hsa:157570	N-acetyltransferase ESCO2
EXO1	0.203611	-2.29611	1.58237e-29	9.54648e-27	107	101	544	550	hsa:9156	Exonuclease 1, isoform CRA_a
FAM83D	0.447658	-1.15953	9.78879e-10	4.19108e-08	158	156	357	394	hsa:81610	Protein FAM83D
FANCA	0.454324	-1.13821	6.39142e-06	0.000125862	243	309	657	637	hsa:2175	Fanconi anemia group A protein
FANCD2	0.330918	-1.59546	6.14756e-17	7.64949e-15	161	198	552	605	hsa:2177	Fanconi anemia, complementation group D2, isoform CRA_b
FANCI	0.268605	-1.89644	4.35673e-30	2.71057e-27	587	646	2462	2440	hsa:55215	cDNA FLJ30614 fis, clone CTONG2001139
FBXO43	0.237733	-2.07259	2.60924e-07	7.29598e-06	14	16	55	80	hsa:286151	F-box only protein 43
FBXO5	0.410561	-1.28433	7.69498e-08	2.35329e-06	80	68	183	204	hsa:26271	F-box only protein 5
FOXM1	0.404254	-1.30667	1.92474e-15	2.01683e-13	627	724	1669	1900	hsa:2305	cDNA FLJ77127, highly similar to Homo sapiens forkhead box M1 (FOXM1), transcript variant 3, mRNA
GMNN	0.375623	-1.41264	1.295e-10	6.52713e-09	88	91	273	236	hsa:51053	Geminin, DNA replication inhibitor, isoform CRA_a
GSG2	0.462439	-1.11266	1.0603e-05	0.000194379	55	63	110	163	hsa:83903	GSG2 protein
GTSE1	0.484307	-1.046	1.06684e-07	3.1796e-06	177	176	382	398	hsa:51512	G2 and S phase-expressed protein 1
H2AFX	0.485186	-1.04339	2.60745e-06	5.70459e-05	210	255	463	560	hsa:3014	Histone H2AX
HAUS8	0.477472	-1.06651	2.61934e-05	0.000425355	79	62	168	149	hsa:93323	HAUS augmin-like complex subunit 8
HELLS	0.260187	-1.94238	1.22918e-17	1.69942e-15	65	75	293	281	hsa:3070	Lymphoid-specific helicase
HHEX	0.467955	-1.09556	9.87382e-06	0.000183546	79	99	214	191	hsa:3087	Hematopoietically-expressed homeobox protein HHEX
HJURP	0.343843	-1.54018	6.98287e-21	1.52771e-18	655	717	2158	2103	hsa:55355	Holliday junction recognition protein
ID2	0.411784	-1.28004	3.35682e-10	1.5506e-08	511	510	1345	1307	hsa:3398	DNA-binding protein inhibitor ID-2
ID3	0.441592	-1.17921	3.11852e-13	2.30167e-11	1648	1993	4502	4286	hsa:3399	Inhibitor of DNA binding 3, dominant negative helix-loop-helix protein, isoform CRA_a
ID4	0.188064	-2.41071	1.95128e-06	4.42966e-05	13	17	79	91	hsa:3400	DNA-binding protein inhibitor ID-4
KIF11	0.305916	-1.70879	7.25424e-22	1.76128e-19	252	315	986	989	hsa:3832	Kinesin-like protein KIF11
KIF15	0.301181	-1.7313	9.48542e-15	8.99263e-13	79	92	331	274	hsa:56992	Kinesin-like protein KIF15
KIF18A	0.350049	-1.51437	7.27284e-13	5.11643e-11	125	119	385	361	hsa:81930	Kinesin-like protein KIF18A
KIF20B	0.416527	-1.26352	6.40679e-11	3.41964e-09	154	199	433	470	hsa:9585	Kinesin-like protein KIF20B
KIF22	0.452691	-1.1434	8.78074e-08	2.65677e-06	329	320	706	830	hsa:3835	cDNA FLJ51003, highly similar to Kinesin-like protein KIF22
KIF23	0.406346	-1.29922	7.37898e-15	7.13146e-13	512	598	1427	1488	hsa:9493	Kinesin-like protein KIF23
KIF2C	0.357066	-1.48574	7.13363e-16	7.8466e-14	214	253	697	698	hsa:11004	Kinesin-like protein KIF2C
KIFC1	0.483583	-1.04816	1.99995e-07	5.68004e-06	135	152	338	295	hsa:3833	Kinesin-like protein KIFC1
KNTC1	0.32665	-1.61418	6.00299e-20	1.16032e-17	325	332	1068	1083	hsa:9735	Kinetochore-associated protein 1
LIG1	0.494782	-1.01513	2.64014e-09	1.05547e-07	444	452	953	984	hsa:3978	DNA ligase 1
LIN9	0.393168	-1.34678	3.95958e-07	1.07108e-05	55	58	160	147	hsa:286826	Protein lin-9 homolog
LRRCC1	0.344099	-1.5391	9.17157e-05	0.00124554	23	15	60	59	hsa:85444	Leucine-rich repeat and coiled-coil domain-containing protein 1
MAD2L1	0.388953	-1.36233	5.60601e-09	2.13812e-07	145	129	383	372	hsa:4085	Mitotic spindle assembly checkpoint protein MAD2A
MCM6	0.391508	-1.35289	6.56096e-15	6.43459e-13	283	317	824	812	hsa:4175	cDNA FLJ51591, highly similar to DNA replication licensing factor MCM6
MCM7	0.427412	-1.2263	1.43281e-14	1.32064e-12	1110	1249	3021	2869	hsa:4176	DNA helicase
MCM8	0.332605	-1.58812	1.31336e-07	3.86228e-06	276	258	842	878	hsa:84515	DNA helicase MCM8
MKI67	0.408512	-1.29155	6.64669e-05	0.000945206	1986	2139	5081	5715	hsa:4288	Antigen KI-67
MND1	0.266322	-1.90876	9.93454e-10	4.23526e-08	32	36	120	153	hsa:84057	Meiotic nuclear division protein 1 homolog
MNS1	0.27809	-1.84638	1.23563e-05	0.000221822	9	16	56	39	hsa:55329	cDNA FLJ32980 fis, clone TESTI2017832, highly similar to Homo sapiens meiosis-specific nuclear structural 1 (MNS1), mRNA
MTBP	0.338418	-1.56312	1.36393e-06	3.25984e-05	32	30	106	90	hsa:27085	Mdm2-binding protein
NCAPD3	0.45188	-1.14599	4.93456e-11	2.69157e-09	356	400	856	931	hsa:23310	Condensin-2 complex subunit D3
NCAPG	0.239512	-2.06183	2.62182e-26	1.15995e-23	126	159	585	684	hsa:64151	Condensin complex subunit 3
NCAPG2	0.344073	-1.53921	5.57329e-19	9.48364e-17	377	416	1201	1261	hsa:54892	cDNA FLJ34689 fis, clone MESAN2000815, highly similar to Homo sapiens leucine zipper protein 5 (LUZP5), mRNA
NCAPH	0.282664	-1.82284	7.32695e-23	1.99825e-20	161	179	655	629	hsa:23397	Condensin complex subunit 2
NDC80	0.344377	-1.53794	5.79232e-09	2.20075e-07	53	61	186	167	hsa:10403	Kinetochore protein NDC80 homolog
NEK2	0.311606	-1.6822	1.49095e-17	2.04713e-15	151	140	475	526	hsa:4751	cDNA FLJ53945, highly similar to Serine/threonine-protein kinase Nek2 (EC 2.7.11.1)
NUF2	0.318377	-1.65119	3.69797e-09	1.44076e-07	115	115	417	355	hsa:83540	Cell division cycle associated 1, isoform CRA_a
NUSAP1	0.294969	-1.76137	4.08133e-24	1.33205e-21	319	388	1248	1308	hsa:51203	cDNA FLJ78441, highly similar to Homo sapiens nucleolar and spindle associated protein 1 (NUSAP1),mRNA
OIP5	0.24896	-2.00602	9.99943e-13	6.9104e-11	40	26	132	154	hsa:11339	Opa interacting protein 5, isoform CRA_a
OSGIN2	0.371012	-1.43046	1.14065e-17	1.59924e-15	650	739	1956	2041	hsa:734	Oxidative stress-induced growth inhibitor 2
PBK	0.187456	-2.41538	1.1563e-34	1.09623e-31	118	138	724	733	hsa:55872	Lymphokine-activated killer T-cell-originated protein kinase
PDCD4	0.483735	-1.04771	3.18013e-07	8.73286e-06	176	210	386	466	hsa:27250	Programmed cell death protein 4
PDE3A	0.218308	-2.19556	1.14358e-18	1.76492e-16	92	126	507	556	hsa:5139	cGMP-inhibited 3',5'-cyclic phosphodiesterase A
PKMYT1	0.43168	-1.21197	6.46111e-09	2.43626e-07	127	122	251	368	hsa:9088	Membrane-associated tyrosine- and threonine-specific cdc2-inhibitory kinase
PLK1	0.385134	-1.37657	4.48397e-17	5.75945e-15	630	585	1697	1682	hsa:5347	cDNA FLJ51423, highly similar to Serine/threonine-protein kinase PLK1 (EC 2.7.11.21)
PLK4	0.33276	-1.58745	6.61764e-12	4.10438e-10	66	82	236	238	hsa:10733	Polo-like kinase 4
PMF1	0.33359	-1.58385	1.21854e-12	8.25164e-11	77	77	241	253	hsa:11243	Polyamine-modulated factor 1
POLA1	0.276946	-1.85232	8.13632e-23	2.189e-20	185	190	717	731	hsa:5422	DNA polymerase alpha catalytic subunit
PRC1	0.31692	-1.65781	3.4097e-24	1.15057e-21	841	827	2966	2662	hsa:9055	Protein regulator of cytokinesis 1, isoform CRA_e
PSMC3IP	0.262154	-1.93151	7.56065e-17	9.23466e-15	76	73	283	326	hsa:29893	Homologous-pairing protein 2 homolog
PTP4A1	0.496973	-1.00876	1.28084e-10	6.48863e-09	3629	4305	8700	8322	hsa:7803	Protein tyrosine phosphatase type IVA, member 1, isoform CRA_a
PTTG1	0.424908	-1.23478	2.00749e-11	1.15179e-09	238	223	579	583	hsa:9232	Securin
RACGAP1	0.449011	-1.15518	1.29961e-11	7.78993e-10	408	482	1140	972	hsa:29127	Rac GTPase activating protein 1, isoform CRA_a
RAD51	0.329091	-1.60344	1.89101e-10	9.22748e-09	53	56	176	178	hsa:5888	cDNA FLJ54207, moderately similar to Homo sapiens RAD51 homolog, transcript variant 2, mRNA
RAD51C	0.455252	-1.13526	2.84712e-08	9.55874e-07	150	160	387	340	hsa:5889	cDNA FLJ61513, highly similar to DNA repair protein RAD51 homolog 3
RAD54B	0.401214	-1.31755	2.38949e-09	9.64956e-08	108	115	294	300	hsa:25788	HCG2009220, isoform CRA_b
RAD54L	0.366781	-1.44701	1.10192e-09	4.68763e-08	71	77	217	214	hsa:8438	DNA repair and recombination protein RAD54-like
RBL1	0.260415	-1.94112	4.70708e-21	1.07716e-18	114	102	446	443	hsa:5933	Retinoblastoma-like protein 1
SASS6	0.367088	-1.4458	2.15472e-07	6.08487e-06	40	54	155	117	hsa:163786	cDNA FLJ54468, highly similar to Spindle assembly abnormal protein 6 homolog
SGOL1	0.284428	-1.81386	2.61568e-13	1.98762e-11	62	53	206	228	hsa:151648	Shugoshin-like 1 (S. pombe), isoform CRA_b
SGOL2	0.334649	-1.57928	3.21774e-12	2.06651e-10	75	77	230	256	hsa:151246	cDNA FLJ61724, highly similar to Shugoshin-like 2
SKA1	0.231024	-2.11388	1.79423e-15	1.89002e-13	44	45	204	208	hsa:220134	Spindle and kinetochore-associated protein 1
SKA3	0.268874	-1.895	1.36167e-15	1.48139e-13	66	59	261	237	hsa:221150	Spindle and kinetochore-associated protein 3
SMC1A	0.491224	-1.02555	1.0581e-10	5.48588e-09	1476	1659	3258	3559	hsa:8243	cDNA FLJ77162, highly similar to Homo sapiens SMC1 structural maintenance of chromosomes 1-like 1 (SMC1L1), mRNA
SMC2	0.433761	-1.20503	1.05739e-11	6.43781e-10	288	403	815	880	hsa:10592	Structural maintenance of chromosomes protein
SMC4	0.359794	-1.47476	3.24052e-19	5.70934e-17	709	860	2331	2318	hsa:10051	cDNA FLJ16648 fis, clone TESTI4035508, highly similar to Structural maintenance of chromosomes 4-like 1 protein
SPAG5	0.363321	-1.46068	6.93571e-18	1.0006e-15	376	439	1201	1192	hsa:10615	SPAG5 protein
SPC24	0.341484	-1.55011	6.36812e-05	0.000910797	15	20	58	51	hsa:147841	Kinetochore protein Spc24
SPC25	0.220342	-2.18218	2.41916e-08	8.27544e-07	28	21	123	116	hsa:57405	Kinetochore protein Spc25
STMN1	0.410103	-1.28594	4.55673e-06	9.35257e-05	589	767	1903	1614	hsa:3925	Stathmin
TACC1	0.340923	-1.55248	2.71445e-17	3.6028e-15	420	405	1194	1399	hsa:6867	Transforming acidic coiled-coil-containing protein 1
TACC3	0.473233	-1.07938	1.62027e-10	8.02438e-09	470	544	1115	1172	hsa:10460	Transforming acidic coiled-coil-containing protein 3
TIMELESS	0.378008	-1.40351	1.83406e-17	2.50098e-15	701	776	2177	1993	hsa:8914	Protein timeless homolog
TIPIN	0.34322	-1.54279	1.06649e-10	5.48648e-09	75	82	266	222	hsa:54962	cDNA FLJ53020, highly similar to Homo sapiens timeless-interacting protein, mRNA
TPX2	0.293092	-1.77057	2.01152e-27	1.05388e-24	838	875	3142	3105	hsa:22974	cDNA FLJ10529 fis, clone NT2RP2000965, highly similar to Targeting protein for Xklp2
TTK	0.288608	-1.79282	1.30295e-11	7.78993e-10	84	124	373	393	hsa:7272	Dual-specificity protein kinase TTK
UBE2C	0.418466	-1.25682	2.7532e-10	1.28973e-08	282	298	750	731	hsa:11065	cDNA, FLJ92217, highly similar to Homo sapiens ubiquitin-conjugating enzyme E2C (UBE2C), mRNA
XRCC2	0.34328	-1.54254	2.46794e-07	6.92265e-06	24	39	85	110	hsa:7516	DNA repair protein XRCC2
YEATS4	0.415399	-1.26743	3.19321e-09	1.2564e-07	135	151	370	365	hsa:8089	YEATS domain-containing protein 4
ZWILCH	0.393744	-1.34467	1.47514e-13	1.16542e-11	232	312	747	723	hsa:55055	Protein zwilch homolog
ZWINT	0.215539	-2.21398	1.61714e-33	1.39981e-30	198	209	1088	928	hsa:11130	ZW10 interactor, isoform CRA_a

## Sheet: Table S6
Supplementary Table6. Co-expression between 19 cell cycle-related genes and SBF2-AS1 among cancers
ChIPBase_v2.0-hg38_overview_of_co-expression_patterns_TCGA-Pan-Cancer-(PANCAN)
BUB1B-SBF2-AS1					CCNA2-SBF2-AS1					CCNB1-SBF2-AS1					CCNB2-SBF2-AS1					CCNG1-SBF2-AS1					CDC6-SBF2-AS1					CDC7-SBF2-AS1					CDC25A-SBF2-AS1					CDC25C-SBF2-AS1					CDK1-SBF2-AS1
Diseases or Studies	Sample number	Pearson coefficient r	p-value(two tail, t-test)		Diseases or Studies	Sample number	Pearson coefficient r	p-value(two tail, t-test)		Diseases or Studies	Sample number	Pearson coefficient r	p-value(two tail, t-test)		Diseases or Studies	Sample number	Pearson coefficient r	p-value(two tail, t-test)		Diseases or Studies	Sample number	Pearson coefficient r	p-value(two tail, t-test)		Diseases or Studies	Sample number	Pearson coefficient r	p-value(two tail, t-test)		Diseases or Studies	Sample number	Pearson coefficient r	p-value(two tail, t-test)		Diseases or Studies	Sample number	Pearson coefficient r	p-value(two tail, t-test)		Diseases or Studies	Sample number	Pearson coefficient r	p-value(two tail, t-test)		Diseases or Studies	Sample number	Pearson coefficient r	p-value(two tail, t-test)
liver hepatocellular carcinoma	421	0.6754	2.15e-57		liver hepatocellular carcinoma	421	0.6496	7.99e-52		liver hepatocellular carcinoma	421	0.6864	6.06e-60		liver hepatocellular carcinoma	421	0.6822	5.91e-59		skin cutaneous melanoma	470	0.3063	1.15e-11		liver hepatocellular carcinoma	421	0.6753	2.25e-57		liver hepatocellular carcinoma	421	0.6241	7.87e-47		liver hepatocellular carcinoma	421	0.6245	6.72e-47		liver hepatocellular carcinoma	421	0.6472	2.5e-51		liver hepatocellular carcinoma	421	0.6679	1.05e-55
lung adenocarcinoma	574	0.5076	6.46e-39		lung adenocarcinoma	574	0.5486	2.02e-46		lung adenocarcinoma	574	0.5629	2.77e-49		lung adenocarcinoma	574	0.5617	4.98e-49		kidney clear cell carcinoma	603	0.2669	2.71e-11		lung adenocarcinoma	574	0.5242	7.86e-42		breast invasive carcinoma	1212	0.3345	4.53e-33		lung squamous cell carcinoma	548	0.4881	3.76e-34		lung adenocarcinoma	574	0.5512	6.21e-47		lung adenocarcinoma	574	0.538	2.19e-44
lung squamous cell carcinoma	548	0.4826	2.59e-33		lung squamous cell carcinoma	548	0.4927	7.38e-35		lung squamous cell carcinoma	548	0.4919	9.87e-35		lung squamous cell carcinoma	548	0.5328	1.67e-41		testicular germ cell tumor	154	-0.502	3.28e-11		lung squamous cell carcinoma	548	0.5307	3.84e-41		lung squamous cell carcinoma	548	0.4211	5.72e-25		lung adenocarcinoma	574	0.4175	1.3e-25		lung squamous cell carcinoma	548	0.4746	3.94e-32		lung squamous cell carcinoma	548	0.515	1.92e-38
head & neck squamous cell carcinoma	564	0.3164	1.4e-14		breast invasive carcinoma	1212	0.1868	5.63e-11		pheochromocytoma & paraganglioma	185	0.4627	3.32e-11		head & neck squamous cell carcinoma	564	0.3237	3.17e-15		uveal melanoma	79	0.599	5.5e-09		skin cutaneous melanoma	470	0.3505	4.98e-15		lung adenocarcinoma	574	0.4108	9e-25		breast invasive carcinoma	1212	0.2527	4.17e-19		head & neck squamous cell carcinoma	564	0.2375	1.13e-08		head & neck squamous cell carcinoma	564	0.3347	3.15e-16
esophageal carcinoma	195	0.4275	4.58e-10		pancreatic adenocarcinoma	183	0.4554	9.38e-11		esophageal carcinoma	195	0.444	7.91e-11		esophageal carcinoma	195	0.438	1.52e-10		liver hepatocellular carcinoma	421	0.2695	1.93e-08		head & neck squamous cell carcinoma	564	0.3144	2.11e-14		head & neck squamous cell carcinoma	564	0.2924	1.41e-12		head & neck squamous cell carcinoma	564	0.2117	3.89e-07		bladder urothelial carcinoma	426	0.2518	1.39e-07		skin cutaneous melanoma	470	0.3439	1.71e-14
bladder urothelial carcinoma	426	0.2351	9.27e-07		esophageal carcinoma	195	0.4356	1.96e-10		pancreatic adenocarcinoma	183	0.3899	4.86e-08		breast invasive carcinoma	1212	0.153	8.68e-08		lung squamous cell carcinoma	548	-0.1654	0.0001		esophageal carcinoma	195	0.3792	4.57e-08		ovarian serous cystadenocarcinoma	425	0.313	4.09e-11		bladder urothelial carcinoma	426	0.2256	2.56e-06		esophageal carcinoma	195	0.3437	8.72e-07		esophageal carcinoma	195	0.4531	2.91e-11
cholangiocarcinoma	45	0.6447	1.75e-06		head & neck squamous cell carcinoma	564	0.2608	3.19e-10		bladder urothelial carcinoma	426	0.2503	1.66e-07		pancreatic adenocarcinoma	183	0.3738	1.87e-07		prostate adenocarcinoma	548	-0.1484	0.00049		testicular germ cell tumor	154	-0.412	1.11e-07		skin cutaneous melanoma	470	0.2949	6.97e-11		pheochromocytoma & paraganglioma	185	0.3247	6.53e-06		testicular germ cell tumor	154	-0.3637	3.55e-06		uveal melanoma	79	0.5626	6.82e-08
uveal melanoma	79	0.5068	1.88e-06		bladder urothelial carcinoma	426	0.2914	8.76e-10		cholangiocarcinoma	45	0.6598	8.22e-07		cholangiocarcinoma	45	0.6783	3.06e-07		pheochromocytoma & paraganglioma	185	0.2327	0.00143		cholangiocarcinoma	45	0.6836	2.28e-07		esophageal carcinoma	195	0.4404	1.18e-10		thyroid carcinoma	571	0.1727	3.35e-05		cholangiocarcinoma	45	0.6101	8.59e-06		bladder urothelial carcinoma	426	0.2547	9.9e-08
skin cutaneous melanoma	470	0.2175	1.93e-06		uveal melanoma	79	0.6156	1.56e-09		head & neck squamous cell carcinoma	564	0.203	1.17e-06		bladder urothelial carcinoma	426	0.2328	1.18e-06		glioblastoma multiforme	171	0.2382	0.00171		uveal melanoma	79	0.5271	6.01e-07		uveal melanoma	79	0.6391	2.32e-10		esophageal carcinoma	195	0.2815	6.7e-05		pancreatic adenocarcinoma	183	0.3218	8.88e-06		pancreatic adenocarcinoma	183	0.3769	1.45e-07
breast invasive carcinoma	1212	0.1276	8.33e-06		skin cutaneous melanoma	470	0.2635	6.58e-09		skin cutaneous melanoma	470	0.2095	4.64e-06		skin cutaneous melanoma	470	0.2045	7.83e-06		kidney papillary cell carcinoma	321	0.1465	0.00858		pancreatic adenocarcinoma	183	0.3543	8.61e-07		bladder urothelial carcinoma	426	0.282	3.13e-09		cholangiocarcinoma	45	0.4092	0.00525		diffuse large B-cell lymphoma	47	0.5026	0.000318		testicular germ cell tumor	154	-0.3839	8.86e-07
testicular germ cell tumor	154	0.3498	8.71e-06		testicular germ cell tumor	154	-0.4204	5.68e-08		breast invasive carcinoma	1212	0.1261	1.07e-05		ovarian serous cystadenocarcinoma	425	0.1972	4.24e-05		esophageal carcinoma	195	-0.186	0.00925		bladder urothelial carcinoma	426	0.2333	1.12e-06		colon adenocarcinoma	331	0.2865	1.13e-07		ovarian serous cystadenocarcinoma	425	0.1307	0.00696		skin cutaneous melanoma	470	0.1307	0.00455		breast invasive carcinoma	1212	0.1397	1.06e-06
pancreatic adenocarcinoma	183	0.3015	3.37e-05		cholangiocarcinoma	45	0.6025	1.19e-05		brain lower grade glioma	523	0.1893	1.31e-05		uveal melanoma	79	0.4224	0.000106		rectum adenocarcinoma	103	0.2399	0.0146		sarcoma	264	0.2768	4.98e-06		kidney clear cell carcinoma	603	-0.1697	2.82e-05		kidney clear cell carcinoma	603	-0.109	0.00741		uveal melanoma	79	0.3015	0.00692		ovarian serous cystadenocarcinoma	425	0.2107	1.19e-05
stomach adenocarcinoma	450	0.1618	0.000572		ovarian serous cystadenocarcinoma	425	0.2096	1.31e-05		ovarian serous cystadenocarcinoma	425	0.1903	7.92e-05		thyroid carcinoma	571	-0.155	0.000201		kidney chromophobe	91	0.2497	0.017		breast invasive carcinoma	1212	0.1242	1.46e-05		cholangiocarcinoma	45	0.5668	4.93e-05		pancreatic adenocarcinoma	183	0.1926	0.00901		stomach adenocarcinoma	450	0.1219	0.00964		cholangiocarcinoma	45	0.5991	1.37e-05
pheochromocytoma & paraganglioma	185	0.2247	0.0021		thyroid carcinoma	571	-0.1294	0.00195		sarcoma	264	0.1953	0.00143		stomach adenocarcinoma	450	0.1449	0.00206		bladder urothelial carcinoma	426	-0.1108	0.0222		ovarian serous cystadenocarcinoma	425	0.2083	1.49e-05		stomach adenocarcinoma	450	0.1686	0.000328		glioblastoma multiforme	171	-0.1983	0.00932		thyroid carcinoma	571	-0.1068	0.0107		stomach adenocarcinoma	450	0.129	0.00615
colon adenocarcinoma	331	0.1387	0.0115		cervical & endocervical cancer	309	0.1305	0.0218		uveal melanoma	79	0.3496	0.00159		pheochromocytoma & paraganglioma	185	0.2146	0.00335		stomach adenocarcinoma	450	-0.098	0.0377		brain lower grade glioma	523	0.1496	0.000596		prostate adenocarcinoma	548	0.1479	0.000515		kidney papillary cell carcinoma	321	0.135	0.0155		ovarian serous cystadenocarcinoma	425	0.1215	0.0122		sarcoma	264	0.1639	0.00761
thyroid carcinoma	571	-0.0925	0.027		rectum adenocarcinoma	103	0.2202	0.0254		testicular germ cell tumor	154	-0.234	0.00348		sarcoma	264	0.1463	0.0174		brain lower grade glioma	523	0.0902	0.0392		colon adenocarcinoma	331	0.179	0.00107		sarcoma	264	0.1924	0.00168		sarcoma	264	0.1333	0.0304		cervical & endocervical cancer	309	0.1373	0.0157		cervical & endocervical cancer	309	0.1511	0.00781
rectum adenocarcinoma	103	0.2175	0.0274		pheochromocytoma & paraganglioma	185	0.1585	0.0312		glioblastoma multiforme	171	0.1794	0.0189		cervical & endocervical cancer	309	0.1299	0.0224		mesothelioma	87	0.2191	0.0415		stomach adenocarcinoma	450	0.134	0.0044		uterine corpus endometrioid carcinoma	204	0.1998	0.00417		adrenocortical cancer	77	0.2286	0.0455		pheochromocytoma & paraganglioma	185	0.1706	0.0202		diffuse large B-cell lymphoma	47	0.3706	0.0103
sarcoma	264	0.1344	0.029		prostate adenocarcinoma	548	0.0916	0.0321		diffuse large B-cell lymphoma	47	0.3252	0.0257		colon adenocarcinoma	331	0.1159	0.0351		head & neck squamous cell carcinoma	564	-0.0813	0.0536		diffuse large B-cell lymphoma	47	0.3294	0.0238		rectum adenocarcinoma	103	0.2577	0.0086		diffuse large B-cell lymphoma	47	0.261	0.0764		breast invasive carcinoma	1212	0.0663	0.0209		colon adenocarcinoma	331	0.1321	0.0162
diffuse large B-cell lymphoma	47	0.3115	0.0331		stomach adenocarcinoma	450	0.101	0.0322		kidney papillary cell carcinoma	321	0.1094	0.0502		kidney chromophobe	91	0.1961	0.0625		thyroid carcinoma	571	0.0675	0.107		uterine carcinosarcoma	57	0.2824	0.0333		cervical & endocervical cancer	309	0.1352	0.0174		brain lower grade glioma	523	-0.0685	0.118		colon adenocarcinoma	331	0.1256	0.0223		rectum adenocarcinoma	103	0.209	0.0342
prostate adenocarcinoma	548	0.0852	0.0463		colon adenocarcinoma	331	0.1174	0.0328		stomach adenocarcinoma	450	0.0864	0.067		thymoma	121	-0.1663	0.0682		adrenocortical cancer	77	0.1818	0.114		kidney papillary cell carcinoma	321	0.096	0.0859		diffuse large B-cell lymphoma	47	0.2978	0.042		uveal melanoma	79	0.1575	0.166		sarcoma	264	0.1402	0.0227		pheochromocytoma & paraganglioma	185	0.1492	0.0427
ovarian serous cystadenocarcinoma	425	0.0928	0.056		uterine corpus endometrioid carcinoma	204	0.141	0.0442		cervical & endocervical cancer	309	0.0849	0.137		kidney clear cell carcinoma	603	-0.0708	0.0823		lung adenocarcinoma	574	-0.0493	0.238		cervical & endocervical cancer	309	0.0923	0.105		testicular germ cell tumor	154	0.1638	0.0423		thymoma	121	-0.1231	0.179		rectum adenocarcinoma	103	0.1724	0.0816		uterine corpus endometrioid carcinoma	204	0.1405	0.045
kidney papillary cell carcinoma	321	0.1031	0.065		sarcoma	264	0.1207	0.0501		mesothelioma	87	0.1609	0.137		diffuse large B-cell lymphoma	47	0.245	0.0969		uterine carcinosarcoma	57	-0.1434	0.287		rectum adenocarcinoma	103	0.1508	0.128		pancreatic adenocarcinoma	183	0.1243	0.0936		colon adenocarcinoma	331	0.0709	0.198		kidney chromophobe	91	0.176	0.0952		glioblastoma multiforme	171	0.1449	0.0587
adrenocortical cancer	77	0.2085	0.0688		kidney clear cell carcinoma	603	-0.0708	0.0821		thymoma	121	-0.1166	0.203		rectum adenocarcinoma	103	0.1336	0.179		breast invasive carcinoma	1212	-0.0293	0.308		adrenocortical cancer	77	0.1706	0.138		uterine carcinosarcoma	57	0.2051	0.126		skin cutaneous melanoma	470	0.0561	0.225		thymoma	121	-0.1322	0.148		kidney chromophobe	91	-0.1792	0.0892
kidney chromophobe	91	0.1543	0.144		adrenocortical cancer	77	0.1567	0.174		uterine corpus endometrioid carcinoma	204	0.0873	0.214		adrenocortical cancer	77	0.1414	0.22		thymoma	121	-0.0827	0.367		thyroid carcinoma	571	0.0488	0.244		pheochromocytoma & paraganglioma	185	-0.1108	0.133		prostate adenocarcinoma	548	-0.0506	0.237		kidney clear cell carcinoma	603	-0.0546	0.181		thyroid carcinoma	571	-0.0679	0.105
uterine carcinosarcoma	57	-0.1701	0.206		thymoma	121	-0.1147	0.21		uterine carcinosarcoma	57	-0.1622	0.228		uterine corpus endometrioid carcinoma	204	0.0855	0.224		ovarian serous cystadenocarcinoma	425	0.0434	0.372		prostate adenocarcinoma	548	0.0384	0.369		kidney chromophobe	91	-0.1478	0.162		rectum adenocarcinoma	103	0.0949	0.34		glioblastoma multiforme	171	0.0979	0.203		kidney clear cell carcinoma	603	-0.0529	0.194
uterine corpus endometrioid carcinoma	204	0.0873	0.214		kidney chromophobe	91	0.1265	0.232		colon adenocarcinoma	331	0.0636	0.249		glioblastoma multiforme	171	0.092	0.231		diffuse large B-cell lymphoma	47	0.1303	0.383		pheochromocytoma & paraganglioma	185	0.0594	0.422		adrenocortical cancer	77	0.1596	0.166		uterine carcinosarcoma	57	-0.0909	0.501		kidney papillary cell carcinoma	321	-0.0584	0.297		kidney papillary cell carcinoma	321	0.0718	0.199
cervical & endocervical cancer	309	0.0609	0.286		uterine carcinosarcoma	57	0.1468	0.276		adrenocortical cancer	77	0.119	0.303		mesothelioma	87	0.0914	0.4		cholangiocarcinoma	45	0.1325	0.385		thymoma	121	0.0733	0.424		glioblastoma multiforme	171	-0.076	0.323		uterine corpus endometrioid carcinoma	204	0.0292	0.679		uterine corpus endometrioid carcinoma	204	0.0578	0.412		adrenocortical cancer	77	0.125	0.279
thymoma	121	-0.082	0.371		diffuse large B-cell lymphoma	47	0.1473	0.323		thyroid carcinoma	571	0.0428	0.307		prostate adenocarcinoma	548	0.0296	0.489		pancreatic adenocarcinoma	183	0.0585	0.431		uterine corpus endometrioid carcinoma	204	0.0437	0.535		brain lower grade glioma	523	-0.0264	0.547		testicular germ cell tumor	154	-0.0194	0.811		adrenocortical cancer	77	0.0942	0.415		thymoma	121	-0.0651	0.478
glioblastoma multiforme	171	-0.0288	0.708		glioblastoma multiforme	171	0.0725	0.346		kidney clear cell carcinoma	603	-0.0279	0.494		kidney papillary cell carcinoma	321	0.0311	0.579		uterine corpus endometrioid carcinoma	204	0.0366	0.603		glioblastoma multiforme	171	0.0433	0.574		thymoma	121	-0.0364	0.692		kidney chromophobe	91	-0.0197	0.853		uterine carcinosarcoma	57	0.1094	0.418		brain lower grade glioma	523	-0.0295	0.5
kidney clear cell carcinoma	603	-0.0118	0.772		kidney papillary cell carcinoma	321	0.0416	0.457		kidney chromophobe	91	0.0423	0.691		uterine carcinosarcoma	57	-0.0522	0.7		colon adenocarcinoma	331	-0.0134	0.808		mesothelioma	87	0.0501	0.645		mesothelioma	87	-0.0382	0.725		stomach adenocarcinoma	450	0.0078	0.869		prostate adenocarcinoma	548	0.0216	0.614		prostate adenocarcinoma	548	0.0102	0.812
mesothelioma	87	0.0131	0.904		mesothelioma	87	0.0465	0.669		rectum adenocarcinoma	103	0.026	0.794		testicular germ cell tumor	154	-0.0298	0.714		cervical & endocervical cancer	309	0.0125	0.827		kidney chromophobe	91	-0.0223	0.834		thyroid carcinoma	571	0.0091	0.828		cervical & endocervical cancer	309	-0.0037	0.948		mesothelioma	87	0.0267	0.806		mesothelioma	87	0.0155	0.886
brain lower grade glioma	523	0.0025	0.955		brain lower grade glioma	523	0.0166	0.704		prostate adenocarcinoma	548	0.0003	0.994		brain lower grade glioma	523	-0.0143	0.745		sarcoma	264	0.0106	0.863		kidney clear cell carcinoma	603	-0.0006	0.987		kidney papillary cell carcinoma	321	0.0091	0.871		mesothelioma	87	0.0059	0.957		brain lower grade glioma	523	-0.0079	0.856		uterine carcinosarcoma	57	-0.0111	0.935
[truncated: 36 more columns]
